# Supplementary material for: 8-(Biphenyl-2-yl)-7,9-diphenyl-8H-cyclo­penta­[a]acenaphthylen-8-ol
Source: Acta Crystallogr Sect E Struct Rep Online. 2009 Mar 31;65(Pt 4):o927. doi: 10.1107/S1600536809011222 (PMC2968992; doi:10.1107/S1600536809011222)
Supplement: Supplementary file 1 [file e-65-0o927-sup1.cif]

##############################################################################
###                                                                        ###
###        Electronic paper (Acta Crystallographica Section E)             ###
###                                                                        ###
##############################################################################
#                                                                            #
# This CIF contains the data in a paper accepted for publication in Acta     #
# Crystallographica Section E. It conforms to the requirements of Notes      #
# for Authors for Section E, and has been peer reviewed under the auspices   #
# of the IUCr Commission on Journals.                                        #
#                                                                            #
# Full details of the Crystallographic Information File format               #
# are given in the paper "The Crystallographic Information File (CIF):       #
# a New Standard Archive File for Crystallography" by S. R. Hall, F. H.      #
# Allen and I. D. Brown [Acta Cryst. (1991), A47, 655-685].                  #
#                                                                            #
# The current version of the core CIF dictionary is obtainable from          #
# ftp://ftp.iucr.org/pub/cif_core.dic. The current version number is 2.4.    #
#                                                                            #
# Software is freely available for graphical display of the structure(s) in  #
# this CIF.  For information consult the CIF home page http://www.iucr.org/  #
# cif/home.html                                                              #
#                                                                            #
# This file may be used for bona fide research purposes within the           #
# scientific community so long as proper attribution is given to the journal # 
# article from which it was obtained.                                        #
#                                                                            #
##############################################################################
                                             
data_I
_audit_creation_method     SHELXL-97
_chemical_name_systematic
;
8-(Biphenyl-2-yl)-7,9-diphenyl-8<i>H</i>-cyclopenta[<i>a</i>]acenaphthylen-8-ol
;
_chemical_name_common     ?
_chemical_formula_moiety     'C39 H26 O'
_chemical_formula_sum     'C39 H26 O'
_chemical_formula_iupac     'C39 H26 O'
_chemical_formula_weight     510.60
_chemical_melting_point     ?
_symmetry_cell_setting     monoclinic
_symmetry_space_group_name_H-M     'P 21/n'
loop_
    _symmetry_equiv_pos_as_xyz
    'x, y, z'
    '-x+1/2, y+1/2, -z+1/2'
    '-x, -y, -z'
    'x-1/2, -y-1/2, z-1/2'
_cell_length_a     7.3837(4)
_cell_length_b     18.4001(12)
_cell_length_c     19.2505(12)
_cell_angle_alpha     90.00
_cell_angle_beta     97.549(3)
_cell_angle_gamma     90.00
_cell_volume     2592.7(3)
_cell_formula_units_Z     4
_cell_measurement_reflns_used     9892
_cell_measurement_theta_min     2.40
_cell_measurement_theta_max     31.37
_cell_measurement_temperature     103(2)
_exptl_crystal_description     prism
_exptl_crystal_colour     yellow
_exptl_crystal_size_max     0.35
_exptl_crystal_size_mid     0.20
_exptl_crystal_size_min     0.20
_exptl_crystal_density_diffrn     1.308
_exptl_crystal_density_meas     ?
_exptl_crystal_density_method     'not measured'
_exptl_crystal_F_000     1072
_exptl_absorpt_coefficient_mu     0.077
_exptl_absorpt_correction_type     multi-scan
_exptl_absorpt_process_details     '(SADABS; Bruker, 2004)'
_exptl_absorpt_correction_T_min     0.8929
_exptl_absorpt_correction_T_max     0.9848
_exptl_special_details
;
;
_diffrn_ambient_temperature     103(2)
_diffrn_radiation_type     MoK\a
_diffrn_radiation_wavelength     0.71073
_diffrn_radiation_source     'fine-focus sealed tube'
_diffrn_radiation_monochromator     graphite
_diffrn_measurement_device_type     'Bruker APEXII CCD area-detector'
_diffrn_measurement_method     '\f and \w'
_diffrn_detector_area_resol_mean     ?
_diffrn_reflns_number     53233
_diffrn_reflns_av_R_equivalents     0.0364
_diffrn_reflns_av_sigmaI/netI     0.0267
_diffrn_reflns_theta_min     2.40
_diffrn_reflns_theta_max     30.51
_diffrn_reflns_theta_full     30.50
_diffrn_measured_fraction_theta_max     0.992
_diffrn_measured_fraction_theta_full     0.992
_diffrn_reflns_limit_h_min     -10
_diffrn_reflns_limit_h_max     9
_diffrn_reflns_limit_k_min     -26
_diffrn_reflns_limit_k_max     26
_diffrn_reflns_limit_l_min     -27
_diffrn_reflns_limit_l_max     27
_diffrn_standards_number     ?
_diffrn_standards_interval_count     ?
_diffrn_standards_interval_time     ?
_diffrn_standards_decay_%     ?
_refine_special_details
;
Refinement of <i>F</i>^2^ against ALL reflections. The weighted <i>R</i>-factor
<i>wR</i> and goodness of fit <i>S</i> are based on <i>F</i>^2^, conventional
<i>R</i>-factors <i>R</i> are based on <i>F</i>, with <i>F</i> set to zero for
negative <i>F</i>^2^. The threshold expression of <i>F</i>^2^ >
\s(<i>F</i>^2^) is used only for calculating <i>R</i>-factors(gt) <i>etc</i>.
and is not relevant to the choice of reflections for refinement.
<i>R</i>-factors based on <i>F</i>^2^ are statistically about twice as large
as those based on <i>F</i>, and <i>R</i>- factors based on ALL data will be
even larger.
;
_reflns_number_total     7857
_reflns_number_gt     6335
_reflns_threshold_expression     I>2\s(I)
_refine_ls_structure_factor_coef     Fsqd
_refine_ls_matrix_type     full
_refine_ls_R_factor_all     0.0583
_refine_ls_R_factor_gt     0.0441
_refine_ls_wR_factor_gt     0.1130
_refine_ls_wR_factor_ref     0.1254
_refine_ls_goodness_of_fit_ref     1.023
_refine_ls_restrained_S_all     1.023
_refine_ls_number_reflns     7857
_refine_ls_number_parameters     365
_refine_ls_number_restraints     0
_refine_ls_hydrogen_treatment     mixed
_refine_ls_weighting_scheme     calc
_refine_ls_weighting_details
         'calc w=1/[\s^2^(Fo^2^)+(0.0699P)^2^+0.9032P] where P=(Fo^2^+2Fc^2^)/3'
_atom_sites_solution_hydrogens     geom
_atom_sites_solution_primary     direct
_atom_sites_solution_secondary     difmap
_refine_ls_shift/su_max     0.001
_refine_ls_shift/su_mean     0.000
_refine_diff_density_max     0.459
_refine_diff_density_min     -0.224
_refine_ls_extinction_method     none
_refine_ls_extinction_coef     ?
loop_
    _atom_type_symbol
    _atom_type_description
    _atom_type_scat_dispersion_real
    _atom_type_scat_dispersion_imag
    _atom_type_scat_source
    'C' 'C' 0.0033 0.0016
                         'International Tables Vol C Tables 4.2.6.8 and 6.1.1.4'
    'H' 'H' 0.0000 0.0000
                         'International Tables Vol C Tables 4.2.6.8 and 6.1.1.4'
    'O' 'O' 0.0106 0.0060
                         'International Tables Vol C Tables 4.2.6.8 and 6.1.1.4'
_computing_data_collection     'APEX2 (Bruker, 2004)'
_computing_cell_refinement     'SAINT (Bruker, 2004)'
_computing_data_reduction     'SAINT (Bruker, 2004)'
_computing_structure_solution     'SHELXS97 (Sheldrick, 2008)'
_computing_structure_refinement     'SHELXL97 (Sheldrick, 2008)'
_computing_molecular_graphics     'XP (Siemens, 1994)'
_computing_publication_material     'SHELXL97 (Sheldrick, 2008)'
loop_
    _atom_site_type_symbol
    _atom_site_label
    _atom_site_fract_x
    _atom_site_fract_y
    _atom_site_fract_z
    _atom_site_U_iso_or_equiv
    _atom_site_adp_type
    _atom_site_calc_flag
    _atom_site_refinement_flags
    _atom_site_occupancy
    _atom_site_disorder_assembly
    _atom_site_disorder_group
    O O 0.13493(10) 0.15448(4) 0.67183(4) 0.01423(15) Uani d . 1 . .
    H H01 0.053(3) 0.1864(10) 0.6540(9) 0.036(5) Uiso d . 1 . .
    C C1 0.24115(17) 0.31692(6) 0.44354(6) 0.0200(2) Uani d . 1 . .
    H H1 0.2319 0.2716 0.4197 0.024 Uiso calc R 1 . .
    C C2 0.2079(2) 0.38281(7) 0.40623(6) 0.0265(3) Uani d . 1 . .
    H H2 0.1741 0.3809 0.3569 0.032 Uiso calc R 1 . .
    C C3 0.2226(2) 0.44958(7) 0.43856(7) 0.0282(3) Uani d . 1 . .
    H H3 0.2022 0.4926 0.4113 0.034 Uiso calc R 1 . .
    C C3A 0.26827(18) 0.45465(6) 0.51240(6) 0.0211(2) Uani d . 1 . .
    C C4 0.2812(2) 0.51906(6) 0.55328(7) 0.0267(3) Uani d . 1 . .
    H H4 0.2648 0.5651 0.5309 0.032 Uiso calc R 1 . .
    C C5 0.31712(18) 0.51523(6) 0.62491(7) 0.0233(2) Uani d . 1 . .
    H H5 0.3255 0.5591 0.6511 0.028 Uiso calc R 1 . .
    C C6 0.34231(15) 0.44817(6) 0.66134(6) 0.0168(2) Uani d . 1 . .
    H H6 0.3655 0.4473 0.7111 0.020 Uiso calc R 1 . .
    C C6A 0.33272(14) 0.38416(5) 0.62358(5) 0.01327(19) Uani d . 1 . .
    C C6B 0.33853(14) 0.30597(5) 0.63970(5) 0.01192(18) Uani d . 1 . .
    C C6A1 0.29829(15) 0.38892(6) 0.54897(5) 0.0151(2) Uani d . 1 . .
    C C7 0.34110(14) 0.25807(5) 0.69336(5) 0.01173(18) Uani d . 1 . .
    C C8 0.31266(13) 0.18120(5) 0.66124(5) 0.01113(18) Uani d . 1 . .
    C C9 0.31279(14) 0.19389(5) 0.58200(5) 0.01183(18) Uani d . 1 . .
    C C9A 0.31558(14) 0.26635(5) 0.57176(5) 0.01246(18) Uani d . 1 . .
    C C9B 0.28743(15) 0.31995(6) 0.51537(5) 0.01469(19) Uani d . 1 . .
    C C10 0.31073(14) 0.13514(6) 0.53058(5) 0.01317(19) Uani d . 1 . .
    C C11 0.40373(15) 0.14418(6) 0.47211(5) 0.0160(2) Uani d . 1 . .
    H H11 0.4617 0.1892 0.4653 0.019 Uiso calc R 1 . .
    C C12 0.41254(16) 0.08846(7) 0.42400(6) 0.0201(2) Uani d . 1 . .
    H H12 0.4764 0.0956 0.3848 0.024 Uiso calc R 1 . .
    C C13 0.32818(17) 0.02248(7) 0.43315(6) 0.0217(2) Uani d . 1 . .
    H H13 0.3346 -0.0158 0.4004 0.026 Uiso calc R 1 . .
    C C14 0.23426(16) 0.01256(6) 0.49042(6) 0.0197(2) Uani d . 1 . .
    H H14 0.1755 -0.0325 0.4965 0.024 Uiso calc R 1 . .
    C C15 0.22550(15) 0.06821(6) 0.53901(6) 0.0164(2) Uani d . 1 . .
    H H15 0.1614 0.0607 0.5781 0.020 Uiso calc R 1 . .
    C C16 0.34884(14) 0.27215(6) 0.76866(5) 0.01294(19) Uani d . 1 . .
    C C17 0.26048(16) 0.22669(6) 0.81206(6) 0.0170(2) Uani d . 1 . .
    H H17 0.1996 0.1842 0.7931 0.020 Uiso calc R 1 . .
    C C18 0.26098(17) 0.24311(7) 0.88270(6) 0.0218(2) Uani d . 1 . .
    H H18 0.1990 0.2121 0.9113 0.026 Uiso calc R 1 . .
    C C19 0.35097(18) 0.30421(7) 0.91169(6) 0.0230(2) Uani d . 1 . .
    H H19 0.3495 0.3155 0.9598 0.028 Uiso calc R 1 . .
    C C20 0.44350(16) 0.34891(6) 0.86992(6) 0.0201(2) Uani d . 1 . .
    H H20 0.5069 0.3905 0.8896 0.024 Uiso calc R 1 . .
    C C21 0.44323(15) 0.33267(6) 0.79935(6) 0.0158(2) Uani d . 1 . .
    H H21 0.5082 0.3632 0.7714 0.019 Uiso calc R 1 . .
    C C22 0.45086(14) 0.12448(5) 0.69252(5) 0.01134(18) Uani d . 1 . .
    C C23 0.64062(14) 0.13629(5) 0.69892(5) 0.01170(18) Uani d . 1 . .
    C C24 0.75989(14) 0.08196(6) 0.72787(5) 0.01409(19) Uani d . 1 . .
    H H24 0.8879 0.0901 0.7323 0.017 Uiso calc R 1 . .
    C C25 0.69485(15) 0.01641(6) 0.75031(6) 0.0156(2) Uani d . 1 . .
    H H25 0.7775 -0.0202 0.7694 0.019 Uiso calc R 1 . .
    C C26 0.50835(15) 0.00505(6) 0.74447(6) 0.0159(2) Uani d . 1 . .
    H H26 0.4624 -0.0394 0.7602 0.019 Uiso calc R 1 . .
    C C27 0.38801(14) 0.05834(6) 0.71575(5) 0.01441(19) Uani d . 1 . .
    H H27 0.2602 0.0496 0.7118 0.017 Uiso calc R 1 . .
    C C28 0.72295(13) 0.20575(5) 0.67853(5) 0.01229(18) Uani d . 1 . .
    C C29 0.74001(14) 0.22183(6) 0.60887(6) 0.0151(2) Uani d . 1 . .
    H H29 0.6963 0.1884 0.5729 0.018 Uiso calc R 1 . .
    C C30 0.82100(15) 0.28686(6) 0.59174(6) 0.0185(2) Uani d . 1 . .
    H H30 0.8314 0.2978 0.5442 0.022 Uiso calc R 1 . .
    C C31 0.88645(15) 0.33565(6) 0.64425(6) 0.0198(2) Uani d . 1 . .
    H H31 0.9391 0.3804 0.6326 0.024 Uiso calc R 1 . .
    C C32 0.87449(16) 0.31872(6) 0.71380(6) 0.0190(2) Uani d . 1 . .
    H H32 0.9217 0.3515 0.7498 0.023 Uiso calc R 1 . .
    C C33 0.79400(15) 0.25429(6) 0.73091(6) 0.0153(2) Uani d . 1 . .
    H H33 0.7871 0.2430 0.7787 0.018 Uiso calc R 1 . .
loop_
    _atom_site_aniso_label
    _atom_site_aniso_U_11
    _atom_site_aniso_U_22
    _atom_site_aniso_U_33
    _atom_site_aniso_U_12
    _atom_site_aniso_U_13
    _atom_site_aniso_U_23
    O 0.0097(3) 0.0152(3) 0.0180(4) -0.0002(3) 0.0025(3) 0.0021(3)
    C1 0.0290(6) 0.0174(5) 0.0134(5) 0.0004(4) 0.0021(4) 0.0017(4)
    C2 0.0419(8) 0.0229(6) 0.0145(5) 0.0025(5) 0.0021(5) 0.0054(4)
    C3 0.0460(8) 0.0190(6) 0.0194(6) 0.0038(5) 0.0039(5) 0.0081(4)
    C3A 0.0292(6) 0.0155(5) 0.0193(5) 0.0018(4) 0.0058(4) 0.0040(4)
    C4 0.0419(8) 0.0121(5) 0.0268(6) 0.0029(5) 0.0073(5) 0.0039(4)
    C5 0.0329(6) 0.0123(5) 0.0256(6) 0.0011(4) 0.0065(5) -0.0016(4)
    C6 0.0192(5) 0.0139(5) 0.0178(5) 0.0007(4) 0.0042(4) -0.0016(4)
    C6A 0.0133(4) 0.0114(4) 0.0154(4) 0.0001(3) 0.0030(3) 0.0003(3)
    C6B 0.0118(4) 0.0114(4) 0.0127(4) 0.0008(3) 0.0023(3) -0.0009(3)
    C6A1 0.0172(5) 0.0129(5) 0.0154(5) 0.0003(4) 0.0032(4) 0.0016(4)
    C7 0.0108(4) 0.0119(4) 0.0125(4) 0.0011(3) 0.0018(3) -0.0011(3)
    C8 0.0107(4) 0.0112(4) 0.0117(4) 0.0001(3) 0.0022(3) 0.0000(3)
    C9 0.0116(4) 0.0127(4) 0.0110(4) 0.0003(3) 0.0010(3) -0.0005(3)
    C9A 0.0133(4) 0.0123(4) 0.0120(4) 0.0001(3) 0.0024(3) -0.0004(3)
    C9B 0.0173(5) 0.0129(4) 0.0141(5) 0.0002(4) 0.0029(4) 0.0013(4)
    C10 0.0134(4) 0.0131(4) 0.0122(4) 0.0014(3) -0.0013(3) -0.0015(3)
    C11 0.0173(5) 0.0162(5) 0.0141(4) 0.0014(4) 0.0011(4) -0.0015(4)
    C12 0.0226(5) 0.0234(6) 0.0139(5) 0.0043(4) 0.0015(4) -0.0040(4)
    C13 0.0257(6) 0.0197(5) 0.0182(5) 0.0051(4) -0.0031(4) -0.0073(4)
    C14 0.0222(5) 0.0138(5) 0.0215(5) -0.0002(4) -0.0036(4) -0.0039(4)
    C15 0.0172(5) 0.0153(5) 0.0160(5) -0.0009(4) -0.0002(4) -0.0013(4)
    C16 0.0130(4) 0.0132(4) 0.0127(4) 0.0033(3) 0.0020(3) -0.0003(3)
    C17 0.0202(5) 0.0164(5) 0.0145(5) -0.0002(4) 0.0031(4) 0.0011(4)
    C18 0.0265(6) 0.0255(6) 0.0146(5) -0.0008(5) 0.0067(4) 0.0016(4)
    C19 0.0272(6) 0.0286(6) 0.0135(5) 0.0018(5) 0.0044(4) -0.0039(4)
    C20 0.0215(5) 0.0213(5) 0.0169(5) -0.0004(4) 0.0007(4) -0.0058(4)
    C21 0.0163(5) 0.0161(5) 0.0149(5) 0.0001(4) 0.0019(4) -0.0018(4)
    C22 0.0127(4) 0.0109(4) 0.0106(4) 0.0008(3) 0.0019(3) -0.0006(3)
    C23 0.0134(4) 0.0114(4) 0.0105(4) 0.0001(3) 0.0022(3) -0.0010(3)
    C24 0.0129(4) 0.0148(5) 0.0144(4) 0.0010(4) 0.0011(3) -0.0010(4)
    C25 0.0181(5) 0.0136(5) 0.0151(5) 0.0039(4) 0.0021(4) 0.0010(4)
    C26 0.0195(5) 0.0112(4) 0.0178(5) 0.0007(4) 0.0051(4) 0.0020(4)
    C27 0.0138(5) 0.0133(4) 0.0165(5) -0.0010(4) 0.0035(4) 0.0008(4)
    C28 0.0096(4) 0.0118(4) 0.0157(4) 0.0008(3) 0.0021(3) 0.0008(3)
    C29 0.0133(5) 0.0169(5) 0.0147(5) -0.0003(4) 0.0011(4) 0.0003(4)
    C30 0.0160(5) 0.0204(5) 0.0197(5) -0.0007(4) 0.0038(4) 0.0054(4)
    C31 0.0154(5) 0.0153(5) 0.0291(6) -0.0018(4) 0.0042(4) 0.0037(4)
    C32 0.0172(5) 0.0149(5) 0.0249(5) -0.0022(4) 0.0025(4) -0.0035(4)
    C33 0.0148(5) 0.0147(5) 0.0163(5) -0.0005(4) 0.0021(4) -0.0014(4)
_geom_special_details
;
All e.s.d.'s (except the e.s.d. in the dihedral angle between two l.s. planes)
are estimated using the full covariance matrix. The cell e.s.d.'s are taken
into account individually in the estimation of e.s.d.'s in distances, angles
and torsion angles; correlations between e.s.d.'s in cell parameters are only
used when they are defined by crystal symmetry. An approximate (isotropic)
treatment of cell e.s.d.'s is used for estimating e.s.d.'s involving l.s.
planes.
Least-squares planes (<i>x</i>,<i>y</i>,<i>z</i> in crystal coordinates) and
deviations from them (* indicates atom used to define plane)
7.3583 (0.0005) <i>x</i> + 0.7119 (0.0054) <i>y</i> - 3.9201 (0.0047) <i>z</i>
= 0.2623 (0.0032)
* -0.0009 (0.0010) C1 * -0.0525 (0.0012) C2 * -0.0232 (0.0012) C3 * 0.0267
(0.0012) C3A * 0.0072 (0.0012) C4 * -0.0118 (0.0011) C5 * -0.0169 (0.0010) C6
* 0.0149 (0.0009) C6A * 0.0575 (0.0010) C6A1 * -0.0612 (0.0008) C6B * 0.0602
(0.0010) C9B
Rms deviation of fitted atoms = 0.0374
7.3441 (0.0006) <i>x</i> - 1.4269 (0.0094) <i>y</i> - 1.2091 (0.0098) <i>z</i>
= 1.2752 (0.0064)
Angle to previous plane (with approximate e.s.d.) = 10.52 (0.01)
* 0.0010 (0.0006) C6B * -0.0289 (0.0006) C9A * 0.0416 (0.0006) C9 * -0.0370
(0.0006) C8 * 0.0233 (0.0006) C7
Rms deviation of fitted atoms = 0.0299
5.9686 (0.0021) <i>x</i> - 10.0295 (0.0075) <i>y</i> + 2.1998 (0.0091) <i>z</i>
= 1.0584 (0.0079)
Angle to previous plane (with approximate e.s.d.) = 30.51 (0.04)
* -0.0149 (0.0007) C16 * 0.0092 (0.0008) C17 * 0.0028 (0.0009) C18 * -0.0090
(0.0009) C19 * 0.0030 (0.0008) C20 * 0.0090 (0.0008) C21
Rms deviation of fitted atoms = 0.0090
===========================================================================
5.7246 (0.0022) <i>x</i> - 6.2243 (0.0078) <i>y</i> + 8.2177 (0.0079) <i>z</i>
= 5.2956 (0.0036)
Angle to previous plane (with approximate e.s.d.) = 21.61 (0.05)
* 0.0022 (0.0007) C10 * -0.0022 (0.0008) C11 * -0.0003 (0.0008) C12 * 0.0027
(0.0008) C13 * -0.0026 (0.0008) C14 * 0.0002 (0.0008) C15
Rms deviation of fitted atoms = 0.0020
7.3441 (0.0006) <i>x</i> - 1.4269 (0.0094) <i>y</i> - 1.2091 (0.0098) <i>z</i>
= 1.2752 (0.0064)
Angle to previous plane (with approximate e.s.d.) = 33.50 (0.04)
* 0.0010 (0.0006) C6B * -0.0289 (0.0006) C9A * 0.0416 (0.0006) C9 * -0.0370
(0.0006) C8 * 0.0233 (0.0006) C7
Rms deviation of fitted atoms = 0.0299
- 1.0281 (0.0031) <i>x</i> + 7.1737 (0.0070) <i>y</i> + 17.7236 (0.0033)
<i>z</i> = 12.7054 (0.0026)
Angle to previous plane (with approximate e.s.d.) = 83.89 (0.04)
* -0.0019 (0.0007) C22 * 0.0011 (0.0007) C23 * 0.0018 (0.0007) C24 * -0.0038
(0.0007) C25 * 0.0030 (0.0007) C26 * -0.0001 (0.0007) C27
Rms deviation of fitted atoms = 0.0023
6.5435 (0.0016) <i>x</i> - 8.3888 (0.0073) <i>y</i> - 0.6702 (0.0088) <i>z</i>
= 2.5647 (0.0063)
Angle to previous plane (with approximate e.s.d.) = 76.93 (0.04)
* -0.0148 (0.0007) C28 * 0.0087 (0.0007) C29 * 0.0045 (0.0008) C30 * -0.0117
(0.0008) C31 * 0.0055 (0.0008) C32 * 0.0078 (0.0008) C33
Rms deviation of fitted atoms = 0.0095
;
loop_
    _geom_bond_atom_site_label_1
    _geom_bond_atom_site_label_2
    _geom_bond_site_symmetry_2
    _geom_bond_distance
    _geom_bond_publ_flag
    O C8 . 1.4408(12) ?
    O H01 . 0.879(19) ?
    C1 C9B . 1.3813(15) ?
    C1 C2 . 1.4140(16) ?
    C1 H1 . 0.9500 ?
    C2 C3 . 1.3750(18) ?
    C2 H2 . 0.9500 ?
    C3 C3A . 1.4201(17) ?
    C3 H3 . 0.9500 ?
    C3A C6A1 . 1.4023(15) ?
    C3A C4 . 1.4188(17) ?
    C4 C5 . 1.3714(18) ?
    C4 H4 . 0.9500 ?
    C5 C6 . 1.4194(16) ?
    C5 H5 . 0.9500 ?
    C6 C6A . 1.3810(14) ?
    C6 H6 . 0.9500 ?
    C6A C6A1 . 1.4280(14) ?
    C6A C6B . 1.4711(14) ?
    C6B C7 . 1.3561(14) ?
    C6B C9A . 1.4876(14) ?
    C6A1 C9B . 1.4219(14) ?
    C7 C16 . 1.4663(14) ?
    C7 C8 . 1.5470(14) ?
    C8 C22 . 1.5269(14) ?
    C8 C9 . 1.5433(14) ?
    C9 C9A . 1.3485(14) ?
    C9 C10 . 1.4644(14) ?
    C9A C9B . 1.4611(14) ?
    C10 C15 . 1.4021(15) ?
    C10 C11 . 1.4032(15) ?
    C11 C12 . 1.3889(15) ?
    C11 H11 . 0.9500 ?
    C12 C13 . 1.3862(18) ?
    C12 H12 . 0.9500 ?
    C13 C14 . 1.3896(18) ?
    C13 H13 . 0.9500 ?
    C14 C15 . 1.3940(15) ?
    C14 H14 . 0.9500 ?
    C15 H15 . 0.9500 ?
    C16 C17 . 1.4024(15) ?
    C16 C21 . 1.4024(15) ?
    C17 C18 . 1.3925(15) ?
    C17 H17 . 0.9500 ?
    C18 C19 . 1.3855(18) ?
    C18 H18 . 0.9500 ?
    C19 C20 . 1.3908(17) ?
    C19 H19 . 0.9500 ?
    C20 C21 . 1.3907(15) ?
    C20 H20 . 0.9500 ?
    C21 H21 . 0.9500 ?
    C22 C27 . 1.3967(14) ?
    C22 C23 . 1.4073(14) ?
    C23 C24 . 1.3988(14) ?
    C23 C28 . 1.4898(14) ?
    C24 C25 . 1.3879(15) ?
    C24 H24 . 0.9500 ?
    C25 C26 . 1.3827(15) ?
    C25 H25 . 0.9500 ?
    C26 C27 . 1.3885(14) ?
    C26 H26 . 0.9500 ?
    C27 H27 . 0.9500 ?
    C28 C29 . 1.3950(14) ?
    C28 C33 . 1.3967(14) ?
    C29 C30 . 1.3964(15) ?
    C29 H29 . 0.9500 ?
    C30 C31 . 1.3903(17) ?
    C30 H30 . 0.9500 ?
    C31 C32 . 1.3886(17) ?
    C31 H31 . 0.9500 ?
    C32 C33 . 1.3852(15) ?
    C32 H32 . 0.9500 ?
    C33 H33 . 0.9500 ?
loop_
    _geom_angle_atom_site_label_1
    _geom_angle_atom_site_label_2
    _geom_angle_atom_site_label_3
    _geom_angle_site_symmetry_1
    _geom_angle_site_symmetry_3
    _geom_angle
    _geom_angle_publ_flag
    C8 O H01 . . 107.9(12) ?
    C9B C1 C2 . . 118.52(11) ?
    C9B C1 H1 . . 120.7 ?
    C2 C1 H1 . . 120.7 ?
    C3 C2 C1 . . 122.55(11) ?
    C3 C2 H2 . . 118.7 ?
    C1 C2 H2 . . 118.7 ?
    C2 C3 C3A . . 120.40(11) ?
    C2 C3 H3 . . 119.8 ?
    C3A C3 H3 . . 119.8 ?
    C6A1 C3A C4 . . 116.57(10) ?
    C6A1 C3A C3 . . 116.54(11) ?
    C4 C3A C3 . . 126.86(11) ?
    C5 C4 C3A . . 120.32(11) ?
    C5 C4 H4 . . 119.8 ?
    C3A C4 H4 . . 119.8 ?
    C4 C5 C6 . . 122.47(11) ?
    C4 C5 H5 . . 118.8 ?
    C6 C5 H5 . . 118.8 ?
    C6A C6 C5 . . 119.14(10) ?
    C6A C6 H6 . . 120.4 ?
    C5 C6 H6 . . 120.4 ?
    C6 C6A C6A1 . . 117.85(9) ?
    C6 C6A C6B . . 136.45(10) ?
    C6A1 C6A C6B . . 105.59(9) ?
    C7 C6B C6A . . 142.50(10) ?
    C7 C6B C9A . . 109.86(9) ?
    C6A C6B C9A . . 107.27(8) ?
    C3A C6A1 C9B . . 123.07(10) ?
    C3A C6A1 C6A . . 123.60(10) ?
    C9B C6A1 C6A . . 113.25(9) ?
    C6B C7 C16 . . 129.27(9) ?
    C6B C7 C8 . . 107.59(8) ?
    C16 C7 C8 . . 122.84(9) ?
    O C8 C22 . . 106.55(8) ?
    O C8 C9 . . 108.08(8) ?
    C22 C8 C9 . . 113.96(8) ?
    O C8 C7 . . 109.50(8) ?
    C22 C8 C7 . . 114.75(8) ?
    C9 C8 C7 . . 103.83(8) ?
    C9A C9 C10 . . 129.05(9) ?
    C9A C9 C8 . . 107.22(8) ?
    C10 C9 C8 . . 123.72(9) ?
    C9 C9A C9B . . 140.59(10) ?
    C9 C9A C6B . . 110.99(9) ?
    C9B C9A C6B . . 108.13(9) ?
    C1 C9B C6A1 . . 118.89(10) ?
    C1 C9B C9A . . 135.14(10) ?
    C6A1 C9B C9A . . 105.69(9) ?
    C15 C10 C11 . . 118.12(9) ?
    C15 C10 C9 . . 122.35(9) ?
    C11 C10 C9 . . 119.47(9) ?
    C12 C11 C10 . . 121.20(10) ?
    C12 C11 H11 . . 119.4 ?
    C10 C11 H11 . . 119.4 ?
    C13 C12 C11 . . 120.04(11) ?
    C13 C12 H12 . . 120.0 ?
    C11 C12 H12 . . 120.0 ?
    C12 C13 C14 . . 119.69(10) ?
    C12 C13 H13 . . 120.2 ?
    C14 C13 H13 . . 120.2 ?
    C13 C14 C15 . . 120.52(11) ?
    C13 C14 H14 . . 119.7 ?
    C15 C14 H14 . . 119.7 ?
    C14 C15 C10 . . 120.43(10) ?
    C14 C15 H15 . . 119.8 ?
    C10 C15 H15 . . 119.8 ?
    C17 C16 C21 . . 117.85(10) ?
    C17 C16 C7 . . 121.52(9) ?
    C21 C16 C7 . . 120.63(9) ?
    C18 C17 C16 . . 120.70(10) ?
    C18 C17 H17 . . 119.7 ?
    C16 C17 H17 . . 119.7 ?
    C19 C18 C17 . . 120.60(11) ?
    C19 C18 H18 . . 119.7 ?
    C17 C18 H18 . . 119.7 ?
    C18 C19 C20 . . 119.54(10) ?
    C18 C19 H19 . . 120.2 ?
    C20 C19 H19 . . 120.2 ?
    C21 C20 C19 . . 119.99(11) ?
    C21 C20 H20 . . 120.0 ?
    C19 C20 H20 . . 120.0 ?
    C20 C21 C16 . . 121.26(10) ?
    C20 C21 H21 . . 119.4 ?
    C16 C21 H21 . . 119.4 ?
    C27 C22 C23 . . 118.39(9) ?
    C27 C22 C8 . . 119.27(9) ?
    C23 C22 C8 . . 122.35(9) ?
    C24 C23 C22 . . 119.47(9) ?
    C24 C23 C28 . . 117.43(9) ?
    C22 C23 C28 . . 123.06(9) ?
    C25 C24 C23 . . 121.30(10) ?
    C25 C24 H24 . . 119.3 ?
    C23 C24 H24 . . 119.3 ?
    C26 C25 C24 . . 119.20(10) ?
    C26 C25 H25 . . 120.4 ?
    C24 C25 H25 . . 120.4 ?
    C25 C26 C27 . . 120.26(10) ?
    C25 C26 H26 . . 119.9 ?
    C27 C26 H26 . . 119.9 ?
    C26 C27 C22 . . 121.38(10) ?
    C26 C27 H27 . . 119.3 ?
    C22 C27 H27 . . 119.3 ?
    C29 C28 C33 . . 119.05(10) ?
    C29 C28 C23 . . 121.78(9) ?
    C33 C28 C23 . . 119.08(9) ?
    C28 C29 C30 . . 120.29(10) ?
    C28 C29 H29 . . 119.9 ?
    C30 C29 H29 . . 119.9 ?
    C31 C30 C29 . . 120.02(10) ?
    C31 C30 H30 . . 120.0 ?
    C29 C30 H30 . . 120.0 ?
    C32 C31 C30 . . 119.75(10) ?
    C32 C31 H31 . . 120.1 ?
    C30 C31 H31 . . 120.1 ?
    C33 C32 C31 . . 120.32(10) ?
    C33 C32 H32 . . 119.8 ?
    C31 C32 H32 . . 119.8 ?
    C32 C33 C28 . . 120.52(10) ?
    C32 C33 H33 . . 119.7 ?
    C28 C33 H33 . . 119.7 ?
loop_
    _geom_torsion_atom_site_label_1
    _geom_torsion_atom_site_label_2
    _geom_torsion_atom_site_label_3
    _geom_torsion_atom_site_label_4
    _geom_torsion_site_symmetry_1
    _geom_torsion_site_symmetry_2
    _geom_torsion_site_symmetry_3
    _geom_torsion_site_symmetry_4
    _geom_torsion
    _geom_torsion_publ_flag
    C9B C1 C2 C3 . . . . 1.0(2) ?
    C1 C2 C3 C3A . . . . -1.6(2) ?
    C2 C3 C3A C6A1 . . . . 0.6(2) ?
    C2 C3 C3A C4 . . . . -177.27(14) ?
    C6A1 C3A C4 C5 . . . . -1.47(19) ?
    C3 C3A C4 C5 . . . . 176.43(14) ?
    C3A C4 C5 C6 . . . . -0.2(2) ?
    C4 C5 C6 C6A . . . . 0.82(19) ?
    C5 C6 C6A C6A1 . . . . 0.26(16) ?
    C5 C6 C6A C6B . . . . -175.27(12) ?
    C6 C6A C6B C7 . . . . 6.8(2) ?
    C6A1 C6A C6B C7 . . . . -169.06(14) ?
    C6 C6A C6B C9A . . . . 178.67(12) ?
    C6A1 C6A C6B C9A . . . . 2.78(11) ?
    C4 C3A C6A1 C9B . . . . 179.06(11) ?
    C3 C3A C6A1 C9B . . . . 0.94(18) ?
    C4 C3A C6A1 C6A . . . . 2.63(18) ?
    C3 C3A C6A1 C6A . . . . -175.49(11) ?
    C6 C6A C6A1 C3A . . . . -2.05(16) ?
    C6B C6A C6A1 C3A . . . . 174.75(11) ?
    C6 C6A C6A1 C9B . . . . -178.79(10) ?
    C6B C6A C6A1 C9B . . . . -1.99(12) ?
    C6A C6B C7 C16 . . . . -3.9(2) ?
    C9A C6B C7 C16 . . . . -175.60(10) ?
    C6A C6B C7 C8 . . . . 169.94(13) ?
    C9A C6B C7 C8 . . . . -1.76(11) ?
    C6B C7 C8 O . . . . -109.97(9) ?
    C16 C7 C8 O . . . . 64.36(12) ?
    C6B C7 C8 C22 . . . . 130.30(9) ?
    C16 C7 C8 C22 . . . . -55.38(12) ?
    C6B C7 C8 C9 . . . . 5.26(10) ?
    C16 C7 C8 C9 . . . . 179.59(9) ?
    O C8 C9 C9A . . . . 109.16(9) ?
    C22 C8 C9 C9A . . . . -132.62(9) ?
    C7 C8 C9 C9A . . . . -7.08(10) ?
    O C8 C9 C10 . . . . -71.01(11) ?
    C22 C8 C9 C10 . . . . 47.21(13) ?
    C7 C8 C9 C10 . . . . 172.76(9) ?
    C10 C9 C9A C9B . . . . 13.9(2) ?
    C8 C9 C9A C9B . . . . -166.31(13) ?
    C10 C9 C9A C6B . . . . -173.44(10) ?
    C8 C9 C9A C6B . . . . 6.38(11) ?
    C7 C6B C9A C9 . . . . -3.06(12) ?
    C6A C6B C9A C9 . . . . -177.79(9) ?
    C7 C6B C9A C9B . . . . 172.06(9) ?
    C6A C6B C9A C9B . . . . -2.67(11) ?
    C2 C1 C9B C6A1 . . . . 0.52(17) ?
    C2 C1 C9B C9A . . . . 173.55(12) ?
    C3A C6A1 C9B C1 . . . . -1.53(17) ?
    C6A C6A1 C9B C1 . . . . 175.23(10) ?
    C3A C6A1 C9B C9A . . . . -176.42(10) ?
    C6A C6A1 C9B C9A . . . . 0.34(12) ?
    C9 C9A C9B C1 . . . . 0.6(2) ?
    C6B C9A C9B C1 . . . . -172.20(12) ?
    C9 C9A C9B C6A1 . . . . 174.27(13) ?
    C6B C9A C9B C6A1 . . . . 1.46(11) ?
    C9A C9 C10 C15 . . . . -149.29(11) ?
    C8 C9 C10 C15 . . . . 30.91(15) ?
    C9A C9 C10 C11 . . . . 33.63(16) ?
    C8 C9 C10 C11 . . . . -146.17(10) ?
    C15 C10 C11 C12 . . . . -0.39(16) ?
    C9 C10 C11 C12 . . . . 176.81(10) ?
    C10 C11 C12 C13 . . . . 0.16(17) ?
    C11 C12 C13 C14 . . . . 0.30(17) ?
    C12 C13 C14 C15 . . . . -0.52(17) ?
    C13 C14 C15 C10 . . . . 0.29(17) ?
    C11 C10 C15 C14 . . . . 0.17(16) ?
    C9 C10 C15 C14 . . . . -176.95(10) ?
    C6B C7 C16 C17 . . . . 146.37(11) ?
    C8 C7 C16 C17 . . . . -26.63(15) ?
    C6B C7 C16 C21 . . . . -32.59(16) ?
    C8 C7 C16 C21 . . . . 154.40(10) ?
    C21 C16 C17 C18 . . . . 2.52(16) ?
    C7 C16 C17 C18 . . . . -176.48(10) ?
    C16 C17 C18 C19 . . . . -0.89(18) ?
    C17 C18 C19 C20 . . . . -0.83(19) ?
    C18 C19 C20 C21 . . . . 0.85(19) ?
    C19 C20 C21 C16 . . . . 0.86(18) ?
    C17 C16 C21 C20 . . . . -2.51(16) ?
    C7 C16 C21 C20 . . . . 176.49(10) ?
    O C8 C22 C27 . . . . 7.52(12) ?
    C9 C8 C22 C27 . . . . -111.57(10) ?
    C7 C8 C22 C27 . . . . 128.89(10) ?
    O C8 C22 C23 . . . . -172.49(8) ?
    C9 C8 C22 C23 . . . . 68.42(12) ?
    C7 C8 C22 C23 . . . . -51.12(12) ?
    C27 C22 C23 C24 . . . . 0.19(14) ?
    C8 C22 C23 C24 . . . . -179.80(9) ?
    C27 C22 C23 C28 . . . . -177.52(9) ?
    C8 C22 C23 C28 . . . . 2.49(14) ?
    C22 C23 C24 C25 . . . . 0.17(15) ?
    C28 C23 C24 C25 . . . . 178.01(9) ?
    C23 C24 C25 C26 . . . . -0.63(16) ?
    C24 C25 C26 C27 . . . . 0.73(16) ?
    C25 C26 C27 C22 . . . . -0.38(16) ?
    C23 C22 C27 C26 . . . . -0.08(15) ?
    C8 C22 C27 C26 . . . . 179.91(9) ?
    C24 C23 C28 C29 . . . . 102.27(12) ?
    C22 C23 C28 C29 . . . . -79.98(13) ?
    C24 C23 C28 C33 . . . . -74.17(12) ?
    C22 C23 C28 C33 . . . . 103.59(12) ?
    C33 C28 C29 C30 . . . . -2.35(15) ?
    C23 C28 C29 C30 . . . . -178.79(10) ?
    C28 C29 C30 C31 . . . . 0.54(16) ?
    C29 C30 C31 C32 . . . . 1.38(17) ?
    C30 C31 C32 C33 . . . . -1.47(17) ?
    C31 C32 C33 C28 . . . . -0.37(17) ?
    C29 C28 C33 C32 . . . . 2.27(16) ?
    C23 C28 C33 C32 . . . . 178.81(10) ?
data_global
_journal_date_recd_electronic     2009-03-25
_journal_date_accepted     2009-03-26
_journal_name_full     'Acta Crystallographica, Section E'
_journal_year     2009
_journal_volume     65
_journal_issue      4
_journal_page_first     o927
_journal_page_last     o927
_journal_paper_category     QO
_journal_coeditor_code     BT2916
_publ_contact_author
;
        Peter G. Jones
        Institut f\"ur Anorganische und Analytische Chemie
        Technische Universit\"at Braunschweig
        Postfach 3329
        38023 Braunschweig
        Germany
;
_publ_contact_author_email     p.jones@tu-bs.de
_publ_contact_author_fax     '049 531 391-5387'
_publ_contact_author_phone     '049 531 391-5382'
_publ_section_title
;
8-(Biphenyl-2-yl)-7,9-diphenyl-8<i>H</i>-cyclopenta[<i>a</i>]acenaphthylen-8-ol
;
loop_
    _publ_author_name
    _publ_author_address
    'Jones, Peter G.'
;     Institut f\"ur Anorganische und Analytische Chemie
      Technical University of Braunschweig
      Postfach 3329
      38023 Braunschweig
      Germany
;
    'Debeaux, Marc'
;     Labor f\"ur Elektrooptik am Institut f\"ur Hochfrequenztechnik
      Technical University of Braunschweig
      Postfach 3329
      38023 Braunschweig
      Germany
;
    'Hopf, Henning'
;     Institut f\"ur Organische Chemie
      Technical University of Braunschweig
      Postfach 3329
      38023 Braunschweig
      Germany
;
    'Kowalsky, Wolfgang'
;     Labor f\"ur Elektrooptik am Institut f\"ur Hochfrequenztechnik
      Technical University of Braunschweig
      Postfach 3329
      38023 Braunschweig
      Germany
;
    'Johannes, Hans-Hermann'
;     Labor f\"ur Elektrooptik am Institut f\"ur Hochfrequenztechnik
      Technical University of Braunschweig
      Postfach 3329
      38023 Braunschweig
      Germany
;
