# Supplementary material for: 8-(Biphenyl-2-yl)-7,9-diphenyl-8H-cyclo­penta­[a]acenaphthylen-8-ol
Source: Acta Crystallogr Sect E Struct Rep Online. 2009 Mar 31;65(Pt 4):o927. doi: 10.1107/S1600536809011222 (PMC2968992; doi:10.1107/S1600536809011222)
Supplement: Supplementary file 2 [file e-65-0o927-Isup2.hkl]

# 
# h,k,l, Fc-squared, Fo-squared, sigma(Fo-squared) and status flag 
# 
data_I
_shelx_title ' deboh in P2(1)/n' 
_shelx_refln_list_code          4 
_shelx_F_calc_maximum      326.90 
_exptl_crystal_F_000      1072.00 
_reflns_d_resolution_high  0.7000 
 
loop_ 
 _symmetry_equiv_pos_as_xyz 
 'x, y, z' 
 '-x+1/2, y+1/2, -z+1/2' 
 '-x, -y, -z' 
 'x-1/2, -y-1/2, z-1/2' 
 
_cell_length_a     7.3837 
_cell_length_b    18.4001 
_cell_length_c    19.2505 
_cell_angle_alpha  90.000 
_cell_angle_beta   97.549 
_cell_angle_gamma  90.000 
 
_shelx_F_squared_multiplier     1.000 
 
loop_ 
 _refln_index_h 
 _refln_index_k 
 _refln_index_l 
 _refln_F_squared_calc 
 _refln_F_squared_meas 
 _refln_F_squared_sigma 
 _refln_observed_status 
   2   0   0   106865.53   109004.71   3180.76 o 
   4   0   0      330.91      317.67     14.33 o 
   6   0   0      257.83      245.24      7.07 o 
   8   0   0       39.02       46.52      4.99 o 
  10   0   0       63.17       63.54     10.81 o 
   1   1   0     2471.86     2492.26     26.75 o 
   2   1   0    38922.79    41284.85    594.57 o 
   3   1   0      524.37      597.79     38.46 o 
   4   1   0     1724.89     2129.90     47.65 o 
   5   1   0      261.53      299.87      4.98 o 
   6   1   0      466.43      461.80      7.34 o 
   7   1   0        5.86        3.39      1.93 o 
   8   1   0      153.71      158.48      5.66 o 
   9   1   0       50.98       50.37      4.62 o 
  10   1   0      546.36      561.83     12.62 o 
   1   2   0     1777.32     1784.71     11.85 o 
   2   2   0     2302.32     2523.89     22.24 o 
   3   2   0     5386.50     6080.31     55.15 o 
   4   2   0      678.43      806.35      9.11 o 
   5   2   0      202.13      234.07      4.43 o 
   6   2   0       88.47      109.35      2.97 o 
   7   2   0      133.90      161.71      4.30 o 
   8   2   0       34.90       38.32      3.47 o 
   9   2   0      161.35      167.85     10.13 o 
  10   2   0      137.19      148.15      6.54 o 
   1   3   0      208.33      204.80      2.18 o 
   2   3   0     1024.99     1146.22      9.36 o 
   3   3   0     1545.56     1661.62     13.71 o 
   4   3   0     4614.04     5132.03     44.45 o 
   5   3   0       36.71       51.08      1.93 o 
   6   3   0       54.07       67.16      2.54 o 
   7   3   0      569.38      546.03     11.23 o 
   8   3   0      130.20      121.13      4.43 o 
   9   3   0      314.17      289.54      8.52 o 
  10   3   0        2.69       12.76      9.07 o 
   0   4   0     4139.98     3933.08     40.12 o 
   1   4   0        0.44        1.12      0.78 o 
   2   4   0    16958.04    18028.15    117.11 o 
   3   4   0        1.80        5.05      1.31 o 
   4   4   0     3101.98     3391.00     31.34 o 
   5   4   0      520.19      615.22      6.65 o 
   6   4   0      244.10      248.62      4.63 o 
   7   4   0       15.11       11.65      2.49 o 
   8   4   0       43.87       51.40      3.54 o 
   9   4   0       39.39       38.78      4.30 o 
  10   4   0        0.03       -5.78      5.78 o 
   1   5   0      147.08      154.85      2.13 o 
   2   5   0      175.37      181.26      2.39 o 
   3   5   0       60.79       65.26      2.08 o 
   4   5   0     1292.40     1357.58     13.58 o 
   5   5   0     1072.92     1134.02     11.84 o 
   6   5   0     1266.49     1195.34     16.21 o 
   7   5   0       39.85       31.09      2.98 o 
   8   5   0      307.32      324.44      7.68 o 
   9   5   0      229.96      246.09     12.69 o 
  10   5   0        9.38        3.17      6.61 o 
   0   6   0     5371.97     5175.09     52.87 o 
   1   6   0       62.76       67.99      1.68 o 
   2   6   0     1461.55     1502.19     12.06 o 
   3   6   0       98.44      102.03      2.01 o 
   4   6   0      677.21      768.68      8.66 o 
   5   6   0      108.30      110.11      2.94 o 
   6   6   0      305.80      311.45      7.04 o 
   7   6   0       34.07       35.90      3.31 o 
   8   6   0       32.11       26.01      3.37 o 
   9   6   0      138.08      131.39      6.26 o 
  10   6   0       47.90       63.22      8.19 o 
   1   7   0      469.11      502.28      5.31 o 
   2   7   0       32.68       35.93      1.63 o 
   3   7   0      255.04      266.34      3.78 o 
   4   7   0      382.04      406.48      5.74 o 
   5   7   0       29.37       23.85      2.30 o 
   6   7   0      635.15      644.67     10.80 o 
   7   7   0      499.94      521.89      9.66 o 
   8   7   0       53.88       56.24      6.06 o 
   9   7   0       81.93       77.32      6.62 o 
  10   7   0        1.55        1.47     12.32 o 
   0   8   0      127.51      133.72      3.69 o 
   1   8   0     3742.52     3947.30     31.20 o 
   2   8   0      134.81      138.43      2.64 o 
   3   8   0       70.38       96.62      2.40 o 
   4   8   0      261.10      260.93      5.27 o 
   5   8   0     1168.22     1216.95     14.99 o 
   6   8   0      362.39      354.00      8.64 o 
   7   8   0       68.33       60.78      4.27 o 
   8   8   0      216.66      220.21      6.79 o 
   9   8   0       65.89       68.21      6.51 o 
   1   9   0      390.23      404.48      5.03 o 
   2   9   0      713.20      755.74      7.39 o 
   3   9   0      521.85      575.83      7.33 o 
   4   9   0      306.65      290.50      4.55 o 
   5   9   0      365.66      355.47      6.87 o 
   6   9   0      296.27      285.48      7.29 o 
   7   9   0      255.49      262.74      7.74 o 
   8   9   0       31.28       28.07      7.18 o 
   9   9   0        0.00       -2.10      6.18 o 
   0  10   0       82.55       89.14      3.56 o 
   1  10   0      218.53      229.55      4.03 o 
   2  10   0      232.19      206.85      3.60 o 
   3  10   0      436.77      440.65      7.22 o 
   4  10   0      797.70      719.33      8.26 o 
   5  10   0     1619.77     1610.90     24.70 o 
   6  10   0      255.83      239.28      7.66 o 
   7  10   0        3.88        0.82      3.94 o 
   8  10   0      130.94      142.39      9.86 o 
   9  10   0        1.64       -1.89      5.31 o 
   1  11   0       75.15       66.15      2.31 o 
   2  11   0       92.00       96.41      2.62 o 
   3  11   0        0.64       -1.70      1.70 o 
   4  11   0       78.69       79.39      2.80 o 
   5  11   0        9.39        5.49      3.54 o 
   6  11   0      230.70      214.38      7.70 o 
   7  11   0      448.40      415.82     13.48 o 
   8  11   0      619.62      622.16     15.59 o 
   9  11   0       90.81       80.28      8.71 o 
   0  12   0       21.51       17.44      2.74 o 
   1  12   0       48.43       40.84      2.17 o 
   2  12   0      334.10      319.14      5.75 o 
   3  12   0       35.49       23.62      2.11 o 
   4  12   0       14.95        6.40      2.16 o 
   5  12   0       62.13       53.71      4.71 o 
   6  12   0      257.64      263.58      9.87 o 
   7  12   0      267.27      272.11     10.36 o 
   8  12   0      120.46      131.09      8.06 o 
   9  12   0        5.07        6.71      6.11 o 
   1  13   0       66.71       75.98      2.95 o 
   2  13   0       35.17       35.06      2.31 o 
   3  13   0       77.88       70.88      3.05 o 
   4  13   0        9.57        3.19      2.52 o 
   5  13   0       25.98       27.35      5.16 o 
   6  13   0        3.85        4.27      4.80 o 
   7  13   0       49.31       46.14      6.97 o 
   8  13   0       68.51       61.35      8.63 o 
   9  13   0       78.23       85.46      8.70 o 
   0  14   0       29.01       22.03      3.22 o 
   1  14   0     1606.59     1515.97     16.18 o 
   2  14   0      387.64      373.32      6.38 o 
   3  14   0      449.19      447.48      7.40 o 
   4  14   0        0.48        2.96      2.59 o 
   5  14   0      117.92       88.98      4.11 o 
   6  14   0       88.82       66.59      6.62 o 
   7  14   0      333.73      365.41     14.97 o 
   8  14   0      254.42      285.27     17.77 o 
   1  15   0      719.88      667.62      9.56 o 
   2  15   0     1765.31     1568.72     17.58 o 
   3  15   0      123.71      103.15      3.68 o 
   4  15   0     1941.68     1830.79     22.14 o 
   5  15   0      172.24      173.89      8.41 o 
   6  15   0      139.74      120.98      7.85 o 
   7  15   0        0.09       -0.82      5.49 o 
   8  15   0       11.51        2.99      6.84 o 
   0  16   0     1315.42     1082.71     19.37 o 
   1  16   0     1929.64     1747.81     20.67 o 
   2  16   0      462.00      416.71      7.55 o 
   3  16   0      294.95      288.80      7.03 o 
   4  16   0       71.06       76.39      4.95 o 
   5  16   0       11.27       13.18      2.71 o 
   6  16   0      385.49      379.43     12.97 o 
   7  16   0      365.42      371.52     23.48 o 
   8  16   0       60.49       51.66      8.47 o 
   1  17   0        0.01        1.95      3.06 o 
   2  17   0        1.96       -2.70      2.70 o 
   3  17   0      570.11      517.78      9.68 o 
   4  17   0       11.59       19.78      4.01 o 
   5  17   0      108.62      113.07      4.64 o 
   6  17   0       14.19        5.77      5.72 o 
   7  17   0       17.23       23.18      6.73 o 
   0  18   0        4.30        1.59      4.88 o 
   1  18   0      175.97      190.45      6.21 o 
   2  18   0       67.89       52.81      4.14 o 
   3  18   0      294.64      323.99      7.83 o 
   4  18   0       60.52       50.60      4.85 o 
   5  18   0      747.33      757.94     16.14 o 
   6  18   0       31.54       40.72      7.83 o 
   7  18   0       35.97       40.01      8.33 o 
   1  19   0       86.93       85.51      5.08 o 
   2  19   0       38.83       37.17      4.59 o 
   3  19   0       59.46       51.98      5.33 o 
   4  19   0      264.78      248.62      8.99 o 
   5  19   0       21.72       31.10      5.06 o 
   6  19   0      270.22      286.02     14.95 o 
   7  19   0        0.19       -5.28      6.96 o 
   0  20   0       24.52       25.09      5.77 o 
   1  20   0      168.22      173.35      6.45 o 
   2  20   0      199.28      180.13      7.73 o 
   3  20   0       14.42       13.60      4.04 o 
   4  20   0      127.79      134.26      8.19 o 
   5  20   0      120.21      135.28      7.69 o 
   6  20   0       35.33       19.64      8.22 o 
   1  21   0        3.34        3.85      4.33 o 
   2  21   0      111.19       98.32      6.58 o 
   3  21   0       86.33       80.53      6.46 o 
   4  21   0      171.50      161.20      9.23 o 
   5  21   0        0.99       -4.88      4.88 o 
   6  21   0      201.10      228.51     17.22 o 
   0  22   0       15.41       26.29      6.44 o 
   1  22   0       29.86       26.77      4.98 o 
   2  22   0        6.75        1.36      4.69 o 
   3  22   0      178.84      180.05      9.78 o 
   4  22   0        5.89        4.72      6.53 o 
   5  22   0      262.17      264.17     18.21 o 
   1  23   0      423.14      457.61     13.30 o 
   2  23   0       24.97       42.16      5.97 o 
   3  23   0      257.25      264.79     11.86 o 
   4  23   0       21.21       35.67     11.10 o 
   5  23   0       45.61       35.72     11.98 o 
   0  24   0      294.14      299.45     18.62 o 
   1  24   0       46.60       48.42     10.87 o 
   2  24   0      366.03      388.33     13.75 o 
   3  24   0       24.18       40.50      7.64 o 
   4  24   0      108.43      139.81     15.32 o 
   1  25   0      102.31      118.42     11.48 o 
   2  25   0       41.85       37.17      6.29 o 
   3  25   0      470.66      593.76     27.57 o 
   0  26   0        6.53       -2.24     14.78 o 
   1  26   0       76.59      101.95     18.62 o 
  -9   0   1      243.55      265.39     10.67 o 
  -7   0   1     1928.89     1999.84     59.57 o 
  -5   0   1     4011.03     4673.08    133.58 o 
  -3   0   1    13234.84    15294.25    307.68 o 
  -1   0   1        2.19       -1.93      1.93 o 
   1   0   1    10860.47    11473.46    111.28 o 
   3   0   1      394.95      464.78      7.03 o 
   5   0   1        4.11        4.60      1.79 o 
   7   0   1      474.10      485.04     11.59 o 
   9   0   1       41.45       51.46     16.18 o 
 -10   1   1        9.51       10.10      3.76 o 
  -9   1   1     1579.03     1629.12     26.00 o 
  -8   1   1      105.01       96.66      3.45 o 
  -7   1   1      189.39      191.75      6.61 o 
  -6   1   1       24.06       33.53      2.17 o 
  -5   1   1      487.82      549.57     14.47 o 
  -4   1   1     3763.65     4332.59     72.99 o 
  -3   1   1     3157.56     3731.08     85.77 o 
  -2   1   1    28948.38    30285.84    391.31 o 
  -1   1   1    22211.12    22314.86    377.60 o 
   1   1   1      335.24      335.09      2.53 o 
   2   1   1     1878.52     1981.44     15.53 o 
   3   1   1      574.16      654.99      6.34 o 
   4   1   1      405.84      493.06      5.09 o 
   5   1   1     2071.87     2407.74     22.43 o 
   6   1   1      105.06      125.00      3.11 o 
   7   1   1      509.16      557.91      9.83 o 
   8   1   1       73.98       71.42      5.64 o 
   9   1   1        3.18       -0.03      3.51 o 
  10   1   1        0.00       -1.83      5.66 o 
 -10   2   1      147.61      161.79      6.69 o 
  -9   2   1        0.01       -4.23      4.82 o 
  -8   2   1       70.58       70.92      3.19 o 
  -7   2   1      926.31      893.86     19.99 o 
  -6   2   1        0.00        2.89      1.73 o 
  -5   2   1      500.72      626.76     13.31 o 
  -4   2   1     3146.87     3645.48     76.54 o 
  -3   2   1       86.38       84.99      5.01 o 
  -2   2   1     3389.39     3633.71     63.33 o 
  -1   2   1     4995.15     4903.88     35.68 o 
   0   2   1     1110.50      997.20     16.73 o 
   1   2   1      103.11      102.85      1.28 o 
   2   2   1     6814.96     6964.06     53.10 o 
   3   2   1       19.16       19.16      1.08 o 
   4   2   1        0.43        1.40      1.06 o 
   5   2   1       92.03       85.82      2.06 o 
   6   2   1      365.54      370.65      5.38 o 
   7   2   1       47.39       38.54      2.82 o 
   8   2   1      209.88      213.11      6.99 o 
   9   2   1       91.38       84.28      5.12 o 
  10   2   1      129.82      143.47     23.46 o 
 -10   3   1      140.39      133.15      6.66 o 
  -9   3   1        1.52       -3.11      3.11 o 
  -8   3   1       19.36       16.34      2.57 o 
  -7   3   1      183.98      226.60      5.52 o 
  -6   3   1      969.29      937.87     11.45 o 
  -5   3   1      211.90      249.12      4.54 o 
  -4   3   1       29.49       25.92      1.47 o 
  -3   3   1      382.31      392.92      4.62 o 
  -2   3   1    13256.19    14112.52    115.58 o 
  -1   3   1    20687.48    20576.55    142.53 o 
   0   3   1     1550.78     1501.38     11.54 o 
   1   3   1    14181.47    14392.10     89.06 o 
   2   3   1     2603.05     2769.22     18.51 o 
   3   3   1     1796.22     2027.53     16.72 o 
   4   3   1      754.94      827.01      8.50 o 
   5   3   1      386.73      441.57      5.24 o 
   6   3   1      888.17      847.46      9.93 o 
   7   3   1      112.45      115.06      4.66 o 
   8   3   1      112.72      133.81      5.47 o 
   9   3   1        6.27        1.86      3.68 o 
  10   3   1      156.55      156.77     10.13 o 
 -10   4   1        4.00       -2.20      4.57 o 
  -9   4   1      198.66      206.32      6.27 o 
  -8   4   1        0.19        0.40      2.50 o 
  -7   4   1      642.59      606.08      9.33 o 
  -6   4   1      106.65      119.24      3.12 o 
  -5   4   1      615.01      642.86      7.82 o 
  -4   4   1      813.67      830.33      8.79 o 
  -3   4   1        4.90       -0.25      1.07 o 
  -2   4   1     1652.71     1759.78     12.67 o 
  -1   4   1      267.59      291.99      2.98 o 
   0   4   1     2703.78     2705.99     20.44 o 
   1   4   1      238.26      228.09      2.45 o 
   2   4   1       58.46       75.91      1.35 o 
   3   4   1       22.73       23.82      1.63 o 
   4   4   1      223.54      235.25      3.58 o 
   5   4   1      228.92      232.88      3.78 o 
   6   4   1       13.87        8.64      2.28 o 
   7   4   1      141.49      114.52      4.14 o 
   8   4   1       45.30       44.81      3.67 o 
   9   4   1       73.46       84.30      5.36 o 
  10   4   1       27.96       11.36      9.24 o 
 -10   5   1       40.83       54.17      7.44 o 
  -9   5   1      357.22      377.57      8.57 o 
  -8   5   1        6.97        2.42      2.72 o 
  -7   5   1      589.52      607.59      9.68 o 
  -6   5   1      256.17      246.24      5.39 o 
  -5   5   1      578.93      554.78      6.58 o 
  -4   5   1      179.05      143.09      2.92 o 
  -3   5   1      323.53      367.82      4.78 o 
  -2   5   1     3385.44     3507.05     27.24 o 
  -1   5   1      120.53      104.61      1.92 o 
   0   5   1      294.41      314.93      3.29 o 
   1   5   1      658.95      669.37      5.68 o 
   2   5   1     4484.87     4804.84     34.69 o 
   3   5   1     3013.30     3254.07     25.55 o 
   4   5   1      126.02      134.37      3.23 o 
   5   5   1      484.73      475.21      6.85 o 
   6   5   1       43.03       56.65      3.27 o 
   7   5   1      679.33      648.58     12.59 o 
   8   5   1       57.17       45.32      3.67 o 
   9   5   1       47.57       50.00      5.90 o 
  10   5   1      106.57      102.46      9.46 o 
 -10   6   1      162.43      216.11     12.15 o 
  -9   6   1      162.53      166.81      5.99 o 
  -8   6   1      147.56      144.22      5.16 o 
  -7   6   1      366.22      362.57      7.30 o 
  -6   6   1     1884.97     1942.94     25.11 o 
  -5   6   1       50.36       64.06      2.32 o 
  -4   6   1     1986.59     2245.81     21.58 o 
  -3   6   1      125.62      132.02      2.54 o 
  -2   6   1     1373.30     1524.92     13.07 o 
  -1   6   1      160.42      136.76      2.47 o 
   0   6   1       39.04       21.48      1.46 o 
   1   6   1      657.46      703.23      6.52 o 
   2   6   1      467.48      481.07      4.55 o 
   3   6   1      387.97      475.25      5.33 o 
   4   6   1     2792.47     3011.54     30.50 o 
   5   6   1     2473.60     2753.37     32.38 o 
   6   6   1      211.00      215.44      5.88 o 
   7   6   1        7.45        4.99      2.91 o 
   8   6   1      103.24       95.46      5.34 o 
   9   6   1       29.64       35.92      9.13 o 
  10   6   1      331.75      336.04     15.44 o 
 -10   7   1        9.65       14.75      6.93 o 
  -9   7   1      162.99      160.83     10.00 o 
  -8   7   1      144.72      134.62      4.95 o 
  -7   7   1     1120.00     1072.20     16.87 o 
  -6   7   1        1.17       -2.79      2.79 o 
  -5   7   1      868.07      885.25     10.10 o 
  -4   7   1        9.37        5.47      1.67 o 
  -3   7   1      887.95      981.91      9.82 o 
  -2   7   1      403.93      418.09      4.59 o 
  -1   7   1      205.56      219.01      4.10 o 
   0   7   1     1614.58     1666.12     15.06 o 
   1   7   1      964.91      967.20      9.60 o 
   2   7   1      597.28      598.84      5.29 o 
   3   7   1     2770.54     3190.34     26.32 o 
   4   7   1      407.83      489.83      6.92 o 
   5   7   1       18.39       30.25      2.65 o 
   6   7   1      255.13      252.66      6.88 o 
   7   7   1       30.66       30.92      3.53 o 
   8   7   1        9.22        8.64      3.37 o 
   9   7   1       57.47       50.95     12.54 o 
  10   7   1      100.04      115.31     10.25 o 
 -10   8   1       13.41       10.32      5.37 o 
  -9   8   1      230.90      226.87      9.89 o 
  -8   8   1       79.69       79.11      4.41 o 
  -7   8   1      217.54      212.73      6.92 o 
  -6   8   1     4148.07     4133.07     50.89 o 
  -5   8   1      242.49      233.39      5.25 o 
  -4   8   1     3848.24     4083.32     43.01 o 
  -3   8   1      106.50       91.65      2.32 o 
  -2   8   1      317.46      354.20      4.11 o 
  -1   8   1      911.63      950.70      8.87 o 
   0   8   1       36.05       41.92      1.75 o 
   1   8   1       52.22       65.00      2.15 o 
   2   8   1      637.43      680.84      6.14 o 
   3   8   1      560.74      658.74      9.85 o 
   4   8   1      140.54      132.86      3.67 o 
   5   8   1      232.63      200.13      5.17 o 
   6   8   1      189.81      180.68      6.20 o 
   7   8   1       44.67       59.53      4.11 o 
   8   8   1       64.46       58.83      5.54 o 
   9   8   1       29.14       23.47      5.74 o 
  -9   9   1        7.29       12.11      5.22 o 
  -8   9   1      312.51      293.62     17.81 o 
  -7   9   1       51.55       47.31      4.01 o 
  -6   9   1       85.58      106.47      4.63 o 
  -5   9   1      571.89      615.23      9.98 o 
  -4   9   1      614.98      577.53      8.31 o 
  -3   9   1      408.86      417.62      5.59 o 
  -2   9   1       67.53       72.56      1.99 o 
  -1   9   1      567.58      663.35      6.96 o 
   0   9   1      347.59      370.25      4.50 o 
   1   9   1      216.82      230.91      3.95 o 
   2   9   1       19.85       26.30      1.60 o 
   3   9   1        4.45        0.49      1.61 o 
   4   9   1     2821.91     2933.66     26.86 o 
   5   9   1      115.31      121.16      4.16 o 
   6   9   1      839.66      846.38     14.90 o 
   7   9   1        0.34       -1.09      3.26 o 
   8   9   1      364.72      354.73     11.03 o 
   9   9   1       33.17       36.81      6.29 o 
  -9  10   1      149.53      133.99      8.44 o 
  -8  10   1        3.37       -4.33      4.35 o 
  -7  10   1      342.26      356.23      9.58 o 
  -6  10   1      325.51      343.92      8.98 o 
  -5  10   1      379.88      408.97      9.65 o 
  -4  10   1       56.01       57.10      2.18 o 
  -3  10   1       38.09       33.32      2.15 o 
  -2  10   1      260.33      282.74      3.89 o 
  -1  10   1     1736.79     1810.44     15.83 o 
   0  10   1      499.60      554.46      6.55 o 
   1  10   1      447.93      435.01      5.84 o 
   2  10   1       77.69       87.88      2.43 o 
   3  10   1      144.89      181.15      3.90 o 
   4  10   1      137.66      156.08      4.83 o 
   5  10   1        0.01       -0.23      3.50 o 
   6  10   1      255.42      255.52      7.41 o 
   7  10   1        5.73       10.49      5.07 o 
   8  10   1       45.70       29.53      5.52 o 
   9  10   1      100.44      113.34      8.31 o 
  -9  11   1      100.81       91.00     12.40 o 
  -8  11   1      212.59      191.29     10.96 o 
  -7  11   1       19.63       15.25      4.87 o 
  -6  11   1       62.45       61.80      4.89 o 
  -5  11   1      467.92      464.09     10.56 o 
  -4  11   1     1254.08     1265.96     13.52 o 
  -3  11   1      476.22      479.48      6.26 o 
  -2  11   1      485.44      424.77      5.97 o 
  -1  11   1       98.22      114.49      2.92 o 
   0  11   1      120.90       90.29      2.57 o 
   1  11   1      216.91      194.60      3.70 o 
   2  11   1        2.29       -1.53      1.53 o 
   3  11   1      486.17      468.37      5.99 o 
   4  11   1      458.24      458.02      6.46 o 
   5  11   1       63.28       60.44      4.78 o 
   6  11   1       12.05        8.94      4.54 o 
   7  11   1      175.36      195.97     11.69 o 
   8  11   1        4.57        3.29      5.16 o 
   9  11   1      248.58      229.40     17.31 o 
  -9  12   1       21.27       18.49      9.29 o 
  -8  12   1      386.58      393.08     18.67 o 
  -7  12   1        0.61        3.68      4.70 o 
  -6  12   1      404.34      396.29     11.69 o 
  -5  12   1        5.31        4.81      3.74 o 
  -4  12   1      175.27      178.42      4.03 o 
  -3  12   1      239.30      248.62      4.52 o 
  -2  12   1      281.70      276.10      4.96 o 
  -1  12   1       47.46       61.52      2.46 o 
   0  12   1        3.92       -1.43      1.65 o 
   1  12   1      193.62      194.29      5.00 o 
   2  12   1      190.75      155.01      3.44 o 
   3  12   1        0.04       -1.27      1.84 o 
   4  12   1     1145.76     1124.32     12.35 o 
   5  12   1        9.06        3.13      4.39 o 
   6  12   1      153.43      136.62      7.56 o 
   7  12   1       23.69       16.99      5.65 o 
   8  12   1      911.83      932.10     21.53 o 
   9  12   1       13.03       17.23      6.66 o 
  -9  13   1      109.75      117.84      9.25 o 
  -8  13   1      263.37      258.75     12.04 o 
  -7  13   1        0.16       -3.09      4.83 o 
  -6  13   1      238.97      211.90      9.03 o 
  -5  13   1       79.55       82.09      6.23 o 
  -4  13   1      500.56      486.34      7.66 o 
  -3  13   1      248.79      217.27      4.41 o 
  -2  13   1        1.06        2.40      1.90 o 
  -1  13   1      457.65      472.99      6.76 o 
   0  13   1     1488.30     1331.29     14.80 o 
   1  13   1      372.63      340.61      7.74 o 
   2  13   1     1394.66     1310.47     13.46 o 
   3  13   1      712.84      690.14     11.05 o 
   4  13   1        0.15       -2.43      2.43 o 
   5  13   1      132.23      100.14      4.18 o 
   6  13   1      347.03      350.30     11.57 o 
   7  13   1       43.99       41.96      6.74 o 
   8  13   1        0.03        1.68      5.52 o 
   9  13   1      154.43      142.33     10.14 o 
  -8  14   1      207.13      196.42     10.78 o 
  -7  14   1      215.42      227.28      9.86 o 
  -6  14   1       47.73       56.46      7.32 o 
  -5  14   1      352.30      336.83      8.54 o 
  -4  14   1      256.36      222.96      5.81 o 
  -3  14   1       29.64       16.16      2.88 o 
  -2  14   1      397.24      373.81      6.42 o 
  -1  14   1       73.14       62.75      3.16 o 
   0  14   1       46.36       49.33      2.60 o 
   1  14   1      253.51      197.73      5.76 o 
   2  14   1      419.24      439.45      7.67 o 
   3  14   1      691.58      608.51      8.43 o 
   4  14   1       11.62       11.97      2.78 o 
   5  14   1      479.93      491.13      8.01 o 
   6  14   1       48.64       37.24      5.87 o 
   7  14   1       51.47       46.76      7.31 o 
   8  14   1       67.22       54.71      7.18 o 
  -8  15   1        8.84        7.42      6.66 o 
  -7  15   1      393.12      399.36     13.49 o 
  -6  15   1        0.95       -1.47      4.89 o 
  -5  15   1      107.54      133.57      6.13 o 
  -4  15   1        0.03       -2.93      2.93 o 
  -3  15   1     3824.43     3713.49     38.74 o 
  -2  15   1     1933.71     1806.66     19.69 o 
  -1  15   1     4182.29     3762.19     38.15 o 
   0  15   1     1523.06     1396.99     13.71 o 
   1  15   1      916.99      856.50     11.41 o 
   2  15   1      106.37       87.20      4.09 o 
   3  15   1       22.46       15.64      2.60 o 
   4  15   1      263.05      214.55      5.91 o 
   5  15   1       11.95        5.11      2.51 o 
   6  15   1       14.32        8.16      5.42 o 
   7  15   1       86.81       58.21     11.35 o 
   8  15   1        1.34        7.42      6.92 o 
  -8  16   1       12.56        7.02      6.96 o 
  -7  16   1        3.66       -7.18      8.39 o 
  -6  16   1      477.94      463.18     15.24 o 
  -5  16   1       60.61       54.99      3.18 o 
  -4  16   1      629.63      664.72     12.63 o 
  -3  16   1       65.87       31.15      3.46 o 
  -2  16   1      257.94      274.76      6.66 o 
  -1  16   1        9.86       -3.43      3.43 o 
   0  16   1     1718.71     1599.61     19.68 o 
   1  16   1      565.29      467.35      8.78 o 
   2  16   1     1710.00     1569.79     18.89 o 
   3  16   1      161.77      153.36      5.04 o 
   4  16   1       82.68       76.00      5.88 o 
   5  16   1        4.28        1.39      2.58 o 
   6  16   1       77.37       83.81      7.46 o 
   7  16   1      172.22      182.31     11.09 o 
   8  16   1        1.18       -5.67      6.64 o 
  -8  17   1      108.58       77.24      9.24 o 
  -7  17   1      283.17      308.63     12.45 o 
  -6  17   1        0.06       -2.19      5.37 o 
  -5  17   1       15.82       10.21      2.71 o 
  -4  17   1       68.69       62.15      4.77 o 
  -3  17   1       67.19       50.87      3.77 o 
  -2  17   1      437.20      440.00      7.91 o 
  -1  17   1      415.59      386.88      8.08 o 
   0  17   1     2357.91     2210.69     26.83 o 
   1  17   1        2.39        3.10      3.06 o 
   2  17   1      464.00      418.69      8.26 o 
   3  17   1       23.65       11.50      3.28 o 
   4  17   1      202.76      183.30      6.79 o 
   5  17   1       32.77       42.01      3.73 o 
   6  17   1        1.68       -4.46      6.31 o 
   7  17   1       86.19       75.00     13.99 o 
  -7  18   1       71.01       85.34      9.59 o 
  -6  18   1       23.81       23.69      6.49 o 
  -5  18   1        3.36       -1.62      3.50 o 
  -4  18   1       57.40       51.80      4.78 o 
  -3  18   1       70.46       63.42      6.12 o 
  -2  18   1       14.03        4.81      4.12 o 
  -1  18   1      934.58      890.99     19.63 o 
   0  18   1      225.71      230.19      6.71 o 
   1  18   1       12.00        6.09      3.90 o 
   2  18   1        0.70        0.75      3.15 o 
   3  18   1      253.99      224.97      6.67 o 
   4  18   1      594.93      609.16     12.59 o 
   5  18   1        0.34        5.07      4.03 o 
   6  18   1       17.00       11.40      7.02 o 
   7  18   1        3.50       -5.77      6.93 o 
  -7  19   1       13.82       28.21      9.40 o 
  -6  19   1       23.05       29.59      7.93 o 
  -5  19   1       69.54       87.39      5.86 o 
  -4  19   1      103.15      107.50      5.99 o 
  -3  19   1       49.22       43.34      3.91 o 
  -2  19   1       13.20       12.48      4.26 o 
  -1  19   1      109.39      109.66      5.36 o 
   0  19   1       60.50       64.83      4.65 o 
   1  19   1      118.22      110.42      5.42 o 
   2  19   1        9.17        0.71      3.89 o 
   3  19   1      214.98      212.18      7.89 o 
   4  19   1       16.89       21.65      4.78 o 
   5  19   1        1.62        8.13      4.23 o 
   6  19   1      601.58      678.12     23.88 o 
   7  19   1      148.97      189.26     12.75 o 
  -6  20   1       17.36       -0.23      7.36 o 
  -5  20   1       59.31       68.35      5.71 o 
  -4  20   1        1.88        0.58      7.10 o 
  -3  20   1        3.87        0.04      3.57 o 
  -2  20   1      141.05      161.20      7.38 o 
  -1  20   1       65.71       64.13      6.34 o 
   0  20   1      121.74      117.84      5.60 o 
   1  20   1        8.76        7.13      3.50 o 
   2  20   1       94.00       93.20      7.95 o 
   3  20   1       91.04       84.40      5.59 o 
   4  20   1       60.82       72.88      7.15 o 
   5  20   1      461.19      522.99     14.08 o 
   6  20   1       46.21       66.69     11.95 o 
  -6  21   1        4.75      -13.38     13.38 o 
  -5  21   1       50.46       66.86      6.29 o 
  -4  21   1      120.28      129.57      8.12 o 
  -3  21   1       30.88       28.92      4.25 o 
  -2  21   1      169.33      154.76      7.46 o 
  -1  21   1        0.02       -2.94      4.33 o 
   0  21   1        1.46        1.26      3.79 o 
   1  21   1       25.93       27.01      4.24 o 
   2  21   1       39.31       33.47      5.36 o 
   3  21   1       19.11       18.00      4.43 o 
   4  21   1      382.94      430.40     14.63 o 
   5  21   1        6.48        5.61      5.77 o 
   6  21   1      201.97      231.69     27.71 o 
  -5  22   1        2.93       19.10      9.84 o 
  -4  22   1       19.04       28.90      6.23 o 
  -3  22   1       75.29       75.31      7.48 o 
  -2  22   1       89.52       95.48      6.89 o 
  -1  22   1       43.03       62.28      6.79 o 
   0  22   1        0.29       -1.40      3.89 o 
   1  22   1      120.79      117.38      6.50 o 
   2  22   1        2.82        2.21      4.67 o 
   3  22   1      352.40      382.92     15.31 o 
   4  22   1       25.12       24.59      6.38 o 
   5  22   1        1.03        1.16      9.93 o 
  -5  23   1      103.07      124.36     14.65 o 
  -4  23   1      207.15      211.80     16.82 o 
  -3  23   1      415.03      497.95     15.97 o 
  -2  23   1      142.26      136.21      7.76 o 
  -1  23   1      525.65      534.66     14.46 o 
   0  23   1        0.01       -0.35      4.50 o 
   1  23   1       60.00       62.83      6.72 o 
   2  23   1      111.81      114.62      7.66 o 
   3  23   1       99.84      121.26     15.82 o 
   4  23   1      193.37      184.23     15.94 o 
  -4  24   1       35.86       40.84     11.85 o 
  -3  24   1       23.30       22.33      7.02 o 
  -2  24   1        3.58       10.06      5.97 o 
  -1  24   1      173.09      191.42      9.36 o 
   0  24   1      328.19      351.43     14.16 o 
   1  24   1      688.76      790.11     20.05 o 
   2  24   1      204.34      221.54     12.22 o 
   3  24   1      580.31      635.84     21.16 o 
   4  24   1       58.82       60.69     12.89 o 
  -3  25   1      133.81      145.19     15.76 o 
  -2  25   1       82.28      106.89      8.94 o 
  -1  25   1       46.50       56.16      6.99 o 
   0  25   1       61.15       74.23      8.78 o 
   1  25   1      203.58      211.51     11.01 o 
   2  25   1        0.88       -1.34      5.22 o 
   3  25   1       46.69       44.94     16.07 o 
  -1  26   1      359.94      378.70     19.61 o 
   0  26   1        0.01        0.71      9.31 o 
   1  26   1      170.99      171.04     11.93 o 
 -10   0   2     1422.04     1378.77     32.18 o 
  -8   0   2      762.62      793.66     26.76 o 
  -6   0   2     1689.84     1671.98     51.06 o 
  -4   0   2    18124.73    19944.42    524.09 o 
  -2   0   2    33919.42    34481.45    808.67 o 
   2   0   2      860.13      936.82     10.18 o 
   4   0   2     1344.72     1450.94     19.91 o 
   6   0   2        3.22       -2.82      2.82 o 
   8   0   2       76.43       71.37      6.61 o 
  10   0   2        3.20        2.13      9.41 o 
 -10   1   2        0.28       -3.50      3.50 o 
  -9   1   2      375.59      362.88      8.21 o 
  -8   1   2      251.49      250.63     10.02 o 
  -7   1   2      187.96      200.77      9.41 o 
  -6   1   2     1597.12     1932.69     41.12 o 
  -5   1   2     1541.87     1704.39     31.07 o 
  -4   1   2     3168.99     3668.96     76.86 o 
  -3   1   2      276.90      322.54      8.27 o 
  -2   1   2     3939.20     4165.30     71.72 o 
  -1   1   2        0.06        0.18      0.45 o 
   0   1   2    14422.20    11816.31    304.61 o 
   1   1   2     2491.40     2558.30     18.02 o 
   2   1   2     3347.44     3868.24     26.31 o 
   3   1   2      325.88      382.83      4.06 o 
   4   1   2      519.85      515.28      5.65 o 
   5   1   2       39.76       43.02      1.79 o 
   6   1   2     1303.78     1353.62     15.54 o 
   7   1   2        0.13       -2.49      2.49 o 
   8   1   2        4.40        6.89      3.41 o 
   9   1   2      228.40      252.63      8.53 o 
  10   1   2       93.66       84.44      8.82 o 
 -10   2   2      967.62      968.57     17.31 o 
  -9   2   2       59.19       60.10      3.34 o 
  -8   2   2      214.47      208.79      6.47 o 
  -7   2   2        2.61        5.06      2.02 o 
  -6   2   2      225.52      247.01     14.78 o 
  -5   2   2       36.82       60.95      7.78 o 
  -4   2   2      117.33      154.63     13.77 o 
  -3   2   2     1483.47     1556.42     52.07 o 
  -2   2   2     3266.51     3239.18     56.37 o 
  -1   2   2      563.17      563.67      4.46 o 
   0   2   2     5066.98     5004.02     35.76 o 
   1   2   2      796.29      829.15      5.65 o 
   2   2   2     5062.25     5647.24     37.02 o 
   3   2   2      240.05      260.51      3.31 o 
   4   2   2      295.88      373.23      4.55 o 
   5   2   2       32.03       36.77      1.77 o 
   6   2   2       76.94       72.17      3.08 o 
   7   2   2       91.63      104.15      4.42 o 
   8   2   2       23.79       26.27      3.82 o 
   9   2   2        1.06       -3.80      3.80 o 
  10   2   2       15.55        6.36      6.77 o 
 -10   3   2      267.86      273.76     15.22 o 
  -9   3   2       50.55       64.96      3.56 o 
  -8   3   2      521.31      516.48      8.67 o 
  -7   3   2      544.75      564.99     12.45 o 
  -6   3   2      182.33      181.86      4.16 o 
  -5   3   2      688.36      678.12     13.53 o 
  -4   3   2      256.82      316.95      9.35 o 
  -3   3   2      762.93      817.08      8.76 o 
  -2   3   2      948.05     1160.36     10.52 o 
  -1   3   2     2021.19     2013.06     15.25 o 
   0   3   2      656.27      624.13      5.48 o 
   1   3   2    16523.65    16834.89    104.03 o 
   2   3   2      236.63      244.50      2.42 o 
   3   3   2     1633.35     1815.02     17.30 o 
   4   3   2       84.96      129.82      2.73 o 
   5   3   2        7.96       14.84      1.66 o 
   6   3   2        0.16       -2.13      2.13 o 
   7   3   2      124.05      113.26      4.69 o 
   8   3   2       88.15       91.88      8.39 o 
   9   3   2        0.61       -3.67      3.67 o 
  10   3   2       21.85       33.15      7.48 o 
 -10   4   2      135.99      167.16      7.89 o 
  -9   4   2       84.00       86.16      4.48 o 
  -8   4   2        0.01       -2.26      2.26 o 
  -7   4   2       10.42        8.28      2.05 o 
  -6   4   2        4.24        3.65      1.45 o 
  -5   4   2      193.07      209.96      7.13 o 
  -4   4   2      102.69      107.79      2.29 o 
  -3   4   2      327.94      371.50      4.93 o 
  -2   4   2      244.19      237.38      2.72 o 
  -1   4   2       78.63       88.73      1.82 o 
   0   4   2      706.76      703.80      6.25 o 
   1   4   2    12550.25    12870.85     83.64 o 
   2   4   2     1052.79     1232.67      8.82 o 
   3   4   2     4685.95     5159.86     38.46 o 
   4   4   2        8.16        7.97      1.52 o 
   5   4   2      434.71      428.74      5.75 o 
   6   4   2      564.25      566.16      8.74 o 
   7   4   2      508.28      493.06      9.06 o 
   8   4   2      246.94      255.70      7.88 o 
   9   4   2       28.93       19.75      6.61 o 
  10   4   2      612.55      636.76     21.38 o 
 -10   5   2      143.29      137.39      5.49 o 
  -9   5   2      196.69      196.96      6.10 o 
  -8   5   2        3.71        7.89      2.66 o 
  -7   5   2       36.50       33.70      2.64 o 
  -6   5   2       20.24       13.67      1.86 o 
  -5   5   2       63.30       78.21      4.28 o 
  -4   5   2     2655.99     2891.13     28.43 o 
  -3   5   2     1325.61     1436.45     14.05 o 
  -2   5   2     1213.84     1310.47     10.40 o 
  -1   5   2       51.36       46.96      1.46 o 
   0   5   2     1036.93      961.65      8.06 o 
   1   5   2      489.60      483.43      4.62 o 
   2   5   2     6334.29     6648.07     47.73 o 
   3   5   2     1990.02     2169.12     17.52 o 
   4   5   2      533.74      553.80      7.13 o 
   5   5   2     1288.34     1344.91     13.34 o 
   6   5   2      191.09      177.96      4.96 o 
   7   5   2      225.02      233.88      6.32 o 
   8   5   2      276.74      267.54      7.88 o 
   9   5   2      715.93      737.30     36.90 o 
  10   5   2       52.53       58.78      8.63 o 
 -10   6   2       90.82       88.88      6.55 o 
  -9   6   2       80.14       85.50      4.54 o 
  -8   6   2      456.13      431.75      8.77 o 
  -7   6   2      254.23      239.01      5.87 o 
  -6   6   2      257.95      246.92      5.66 o 
  -5   6   2       90.28       81.49      2.44 o 
  -4   6   2      350.42      431.17      5.56 o 
  -3   6   2     1691.60     1821.20     18.71 o 
  -2   6   2     2014.46     2184.16     18.97 o 
  -1   6   2        0.45        1.42      1.07 o 
   0   6   2      342.71      373.17      4.15 o 
   1   6   2      125.27      131.00      2.26 o 
   2   6   2     5573.01     6008.19     40.90 o 
   3   6   2     1387.80     1371.55     12.11 o 
   4   6   2       22.26       26.75      1.99 o 
   5   6   2      253.73      269.51      5.16 o 
   6   6   2       32.14       36.57      3.28 o 
   7   6   2      721.97      686.69     11.70 o 
   8   6   2      165.06      164.74      6.46 o 
   9   6   2       82.25       73.26      8.67 o 
  10   6   2        2.67        1.79      7.09 o 
 -10   7   2       92.94      103.11      6.97 o 
  -9   7   2        5.61        0.17      3.60 o 
  -8   7   2      264.73      248.06      6.54 o 
  -7   7   2        1.46       -2.49      2.63 o 
  -6   7   2       43.86       40.15      3.60 o 
  -5   7   2     1297.27     1264.74     14.06 o 
  -4   7   2     1031.10     1154.07     12.86 o 
  -3   7   2      248.93      261.11      3.61 o 
  -2   7   2        2.95        0.73      1.38 o 
  -1   7   2      948.60     1024.85      9.52 o 
   0   7   2       82.80       74.65      1.82 o 
   1   7   2      115.50      117.08      2.38 o 
   2   7   2       56.71       80.26      1.83 o 
   3   7   2        3.85       -0.41      1.40 o 
   4   7   2       56.63       65.06      2.49 o 
   5   7   2      118.06      132.59      4.23 o 
   6   7   2      310.59      305.86      9.74 o 
   7   7   2      462.29      491.36      9.73 o 
   8   7   2       76.52       85.54      5.95 o 
   9   7   2      303.53      276.64     20.10 o 
 -10   8   2       60.09       74.25      7.79 o 
  -9   8   2      210.96      209.62      9.34 o 
  -8   8   2        0.03        0.22      2.92 o 
  -7   8   2        0.90        3.64      2.97 o 
  -6   8   2      697.21      690.45     11.45 o 
  -5   8   2       22.63       21.45      2.73 o 
  -4   8   2      689.82      730.21      9.26 o 
  -3   8   2       27.97       27.72      1.69 o 
  -2   8   2      158.00      176.43      3.01 o 
  -1   8   2      268.38      289.14      4.19 o 
   0   8   2      773.10      835.83      7.78 o 
   1   8   2      862.21      937.43      9.15 o 
   2   8   2        0.03       -1.22      1.33 o 
   3   8   2       59.05       48.50      2.03 o 
   4   8   2      449.44      469.59      5.61 o 
   5   8   2       87.05       90.85      3.90 o 
   6   8   2       37.96       37.59      4.56 o 
   7   8   2      554.96      550.37     10.71 o 
   8   8   2        0.16       -2.24      4.18 o 
   9   8   2       60.43       59.19      8.59 o 
  -9   9   2       43.95       38.41     10.08 o 
  -8   9   2       99.11       96.79      5.76 o 
  -7   9   2        7.35       10.14      3.58 o 
  -6   9   2      108.80      122.01     11.63 o 
  -5   9   2       48.71       50.28      3.90 o 
  -4   9   2      796.21      753.88     11.12 o 
  -3   9   2      785.59      777.41      8.46 o 
  -2   9   2     2753.70     3049.92     24.48 o 
  -1   9   2     3628.48     4030.38     30.92 o 
   0   9   2     1097.20     1148.35     10.19 o 
   1   9   2     7293.41     7703.85     57.55 o 
   2   9   2      496.94      512.21      5.72 o 
   3   9   2       65.85       65.69      2.46 o 
   4   9   2      445.72      449.06      5.76 o 
   5   9   2      573.84      593.55     10.80 o 
   6   9   2      233.51      228.47      7.44 o 
   7   9   2      372.63      378.79     11.19 o 
   8   9   2       71.58       84.89      6.60 o 
   9   9   2        3.80        9.74      7.12 o 
  -9  10   2       17.70        8.28      5.37 o 
  -8  10   2       91.27       94.13      7.02 o 
  -7  10   2        0.42        1.67      3.69 o 
  -6  10   2        2.03       -2.44      3.34 o 
  -5  10   2     1272.02     1181.97     19.19 o 
  -4  10   2      225.55      175.28      3.57 o 
  -3  10   2      374.95      443.61      6.22 o 
  -2  10   2      728.73      786.59      7.79 o 
  -1  10   2      903.03      964.57      9.54 o 
   0  10   2      861.63      864.27      8.34 o 
   1  10   2     1339.40     1590.45     14.08 o 
   2  10   2       83.13      115.83      2.69 o 
   3  10   2       99.68      129.28      3.01 o 
   4  10   2     1114.56     1104.33     11.79 o 
   5  10   2     1110.25     1085.79     16.74 o 
   6  10   2      275.95      289.73      8.50 o 
   7  10   2       36.81       28.52      5.16 o 
   8  10   2       12.32       15.63      5.17 o 
   9  10   2       10.88       18.58      8.04 o 
  -9  11   2       75.65       85.36     11.47 o 
  -8  11   2      362.17      368.19     12.83 o 
  -7  11   2       24.77       16.90      4.84 o 
  -6  11   2       62.77       73.74      5.04 o 
  -5  11   2       54.33       46.01      4.37 o 
  -4  11   2       20.80       15.69      1.97 o 
  -3  11   2     1231.45     1216.10     13.38 o 
  -2  11   2     1384.71     1389.81     12.48 o 
  -1  11   2     1351.81     1443.46     13.11 o 
   0  11   2       26.09        8.51      1.85 o 
   1  11   2       87.89      113.93      2.86 o 
   2  11   2      388.90      451.51      5.56 o 
   3  11   2       25.54       37.50      2.30 o 
   4  11   2     2231.10     2264.98     21.88 o 
   5  11   2      310.58      269.68      8.45 o 
   6  11   2      548.25      515.13     15.21 o 
   7  11   2      249.04      237.95     12.80 o 
   8  11   2      102.66       98.47      7.40 o 
   9  11   2       18.98       19.27      7.99 o 
  -9  12   2        3.06       -5.58      5.58 o 
  -8  12   2      115.90      112.00      7.70 o 
  -7  12   2        2.26       -4.47      4.47 o 
  -6  12   2        0.00       -2.85      4.35 o 
  -5  12   2      465.10      447.71     10.68 o 
  -4  12   2       15.55       15.29      2.16 o 
  -3  12   2      747.15      817.96      9.62 o 
  -2  12   2     1161.73     1115.98     11.88 o 
  -1  12   2       17.34       14.72      1.92 o 
   0  12   2     1350.39     1336.38     12.55 o 
   1  12   2       67.63       69.12      2.58 o 
   2  12   2       11.03       10.30      1.84 o 
   3  12   2       71.90       78.91      2.80 o 
   4  12   2       43.25       32.24      2.64 o 
   5  12   2       18.12       10.98      2.45 o 
   6  12   2      547.45      544.09     29.93 o 
   7  12   2        4.29       -5.13      5.13 o 
   8  12   2       16.30       23.73      5.89 o 
   9  12   2       43.15       40.70      9.25 o 
  -9  13   2       57.26       60.39      7.95 o 
  -8  13   2       11.40       15.75      5.71 o 
  -7  13   2       26.21       25.01      9.69 o 
  -6  13   2        3.70        7.14      4.82 o 
  -5  13   2        6.55       13.19      5.39 o 
  -4  13   2        7.24        4.80      2.42 o 
  -3  13   2     1360.55     1399.87     16.19 o 
  -2  13   2       70.06       63.53      3.05 o 
  -1  13   2      801.76      814.34     10.19 o 
   0  13   2     1571.25     1574.60     15.17 o 
   1  13   2        1.53       -2.01      2.01 o 
   2  13   2      729.40      716.26      8.00 o 
   3  13   2      108.96      108.77      3.32 o 
   4  13   2      291.02      256.54      6.03 o 
   5  13   2      980.25      932.96     12.04 o 
   6  13   2        6.84        5.69      6.36 o 
   7  13   2       38.82       27.84      6.44 o 
   8  13   2        1.35       -1.71      5.50 o 
  -8  14   2      252.82      251.59     10.84 o 
  -7  14   2       19.58        8.12      5.44 o 
  -6  14   2       19.61       27.89      5.49 o 
  -5  14   2      425.10      413.15     12.29 o 
  -4  14   2      996.32      999.20     14.48 o 
  -3  14   2        0.03       -0.65      2.52 o 
  -2  14   2     1329.98     1191.74     13.27 o 
  -1  14   2      616.59      610.76      8.87 o 
   0  14   2       94.67       83.28      2.98 o 
   1  14   2     1018.15     1015.96     12.03 o 
   2  14   2      478.60      426.34      6.80 o 
   3  14   2        4.46        2.22      2.36 o 
   4  14   2        0.05        1.38      2.68 o 
   5  14   2      142.53      150.46      5.55 o 
   6  14   2       19.69       16.15      6.04 o 
   7  14   2        6.66        4.97      6.24 o 
   8  14   2       64.38       80.31      7.81 o 
  -8  15   2      849.65      836.60     20.64 o 
  -7  15   2      398.38      391.30     13.25 o 
  -6  15   2      745.03      717.75     17.60 o 
  -5  15   2        8.46        6.63      5.32 o 
  -4  15   2      308.58      270.53      7.44 o 
  -3  15   2      105.28       79.12      4.11 o 
  -2  15   2      569.44      502.96      8.07 o 
  -1  15   2     1023.49      911.95     11.33 o 
   0  15   2      733.41      630.21     10.70 o 
   1  15   2        4.70        1.58      2.68 o 
   2  15   2     1322.98     1272.88     14.21 o 
   3  15   2      586.52      573.91     10.01 o 
   4  15   2      296.17      284.55      7.27 o 
   5  15   2      244.41      228.31      5.53 o 
   6  15   2       70.16       74.96      8.30 o 
   7  15   2       31.17       44.43      7.46 o 
   8  15   2      216.37      220.30     11.81 o 
  -8  16   2        5.28        0.97      6.16 o 
  -7  16   2      190.20      181.51     11.98 o 
  -6  16   2      384.33      404.27     13.40 o 
  -5  16   2     2141.38     2077.16     25.93 o 
  -4  16   2      588.68      557.60     10.34 o 
  -3  16   2     4336.97     3854.14     54.07 o 
  -2  16   2     3235.87     2901.73     29.63 o 
  -1  16   2     5640.44     5339.34     54.22 o 
   0  16   2        7.40        2.10      2.93 o 
   1  16   2     3630.82     3473.56     36.89 o 
   2  16   2      124.56      103.34      3.83 o 
   3  16   2       95.65       91.80      4.39 o 
   4  16   2       15.55       10.08      5.69 o 
   5  16   2      122.65      107.10      4.23 o 
   6  16   2        0.01       -1.96      5.77 o 
   7  16   2       13.03       22.09      7.28 o 
   8  16   2       62.42       50.41      7.67 o 
  -8  17   2        5.38        3.18      6.58 o 
  -7  17   2      354.10      379.59     16.99 o 
  -6  17   2        9.76       18.80      7.42 o 
  -5  17   2      257.33      282.66      6.02 o 
  -4  17   2       20.01       21.50      4.04 o 
  -3  17   2       34.74       47.47      3.71 o 
  -2  17   2      355.23      401.43      7.90 o 
  -1  17   2      553.83      587.60      9.92 o 
   0  17   2       46.51       47.32      4.28 o 
   1  17   2      336.96      310.71      7.33 o 
   2  17   2       19.09       22.89      2.98 o 
   3  17   2       77.95       76.23      4.31 o 
   4  17   2        4.04        4.51      3.84 o 
   5  17   2      109.86      101.46      5.30 o 
   6  17   2       92.39       88.37      8.94 o 
   7  17   2       20.40       27.68      7.62 o 
  -7  18   2       38.95       43.11      7.45 o 
  -6  18   2       27.98       29.79      7.69 o 
  -5  18   2      174.26      186.08      5.85 o 
  -4  18   2      265.90      245.37      7.87 o 
  -3  18   2      132.67      130.65      6.18 o 
  -2  18   2     1413.20     1324.65     18.18 o 
  -1  18   2      134.76      146.02      5.86 o 
   0  18   2      103.93      111.11      5.23 o 
   1  18   2        1.45       -2.98      3.06 o 
   2  18   2       13.39        8.64      3.15 o 
   3  18   2      140.79      133.36      5.81 o 
   4  18   2      158.83      158.71      7.45 o 
   5  18   2       27.85       26.17      4.54 o 
   6  18   2      131.74      166.54     16.00 o 
   7  18   2       35.04       32.46      8.16 o 
  -7  19   2        1.94       -1.90      7.13 o 
  -6  19   2       51.32       53.89      7.55 o 
  -5  19   2       20.03       13.10      3.98 o 
  -4  19   2      102.89       99.67      5.80 o 
  -3  19   2      227.61      196.93      6.41 o 
  -2  19   2       45.90       43.86      5.08 o 
  -1  19   2       87.22       82.74      4.96 o 
   0  19   2        0.12       -4.36      4.36 o 
   1  19   2      143.09      124.40      5.24 o 
   2  19   2      953.71      879.36     17.00 o 
   3  19   2        3.92        1.04      3.93 o 
   4  19   2       32.23       42.30      5.43 o 
   5  19   2       55.61       52.35      5.35 o 
   6  19   2      226.47      262.96     13.95 o 
   7  19   2       33.75       38.82      8.81 o 
  -6  20   2       29.56       36.40      9.35 o 
  -5  20   2      132.61      148.74      6.88 o 
  -4  20   2       12.18       19.25      4.85 o 
  -3  20   2      310.14      273.29     10.95 o 
  -2  20   2      119.56      117.46      6.65 o 
  -1  20   2      223.10      205.28      8.23 o 
   0  20   2        1.07        6.01      3.83 o 
   1  20   2        1.64       -1.67      3.32 o 
   2  20   2        1.03       -1.11      4.39 o 
   3  20   2      544.42      569.33     13.10 o 
   4  20   2      103.82      110.19      8.06 o 
   5  20   2      458.29      520.66     22.93 o 
   6  20   2      156.93      149.53     14.78 o 
  -6  21   2        0.00       -8.94      8.94 o 
  -5  21   2        4.17        0.72      7.92 o 
  -4  21   2       39.61       41.30     12.41 o 
  -3  21   2       26.97       27.36      6.01 o 
  -2  21   2        0.71        0.60      5.33 o 
  -1  21   2        7.46        1.66      4.47 o 
   0  21   2        1.97        1.46      3.91 o 
   1  21   2        0.00       -1.28      3.56 o 
   2  21   2        0.35       -4.49      4.49 o 
   3  21   2      465.90      497.41     12.36 o 
   4  21   2      130.67      101.30     10.63 o 
   5  21   2        9.39       12.55      5.61 o 
   6  21   2        7.15       -2.78     11.87 o 
  -5  22   2        0.01       -1.11      6.26 o 
  -4  22   2       54.74       51.13      6.60 o 
  -3  22   2       35.60       31.96      6.42 o 
  -2  22   2       13.06       10.15      4.82 o 
  -1  22   2       22.10       16.45      7.37 o 
   0  22   2        0.35       -3.65      3.83 o 
   1  22   2      105.23      123.23      6.51 o 
   2  22   2       50.88       51.30      6.08 o 
   3  22   2       46.65       44.16      7.00 o 
   4  22   2       10.18       13.68      5.92 o 
   5  22   2        0.01        0.10      9.50 o 
  -5  23   2      144.94      155.49     15.89 o 
  -4  23   2        2.54        9.06     17.64 o 
  -3  23   2        0.53       -0.53      5.84 o 
  -2  23   2       35.44       43.76      6.04 o 
  -1  23   2      166.31      178.90     10.40 o 
   0  23   2       73.44       69.70      6.04 o 
   1  23   2       24.53       18.22      5.59 o 
   2  23   2        2.64       -2.95      5.81 o 
   3  23   2      119.66      155.94      9.95 o 
   4  23   2       56.37       27.86     10.67 o 
  -4  24   2      509.63      510.92     25.71 o 
  -3  24   2      220.01      225.73     12.07 o 
  -2  24   2        5.94       -1.79      5.11 o 
  -1  24   2       99.14       96.69      7.56 o 
   0  24   2      286.80      295.55     13.00 o 
   1  24   2       29.79       21.98      6.18 o 
   2  24   2       14.94       20.13      5.76 o 
   3  24   2      647.56      717.99     19.81 o 
   4  24   2       61.77       92.43     14.22 o 
  -3  25   2      244.78      263.78     19.11 o 
  -2  25   2        4.60       -4.74      4.94 o 
  -1  25   2        0.78        4.25      8.17 o 
   0  25   2        4.39        2.28      6.49 o 
   1  25   2        3.57        2.61      6.35 o 
   2  25   2       88.34       91.28      7.72 o 
   3  25   2       47.72       61.42     13.44 o 
  -1  26   2       93.11       69.46      9.30 o 
   0  26   2        1.81        2.95      9.23 o 
   1  26   2       87.99       94.54     10.18 o 
  -9   0   3      690.88      698.60     24.52 o 
  -5   0   3       66.67       72.07      8.40 o 
  -3   0   3     6044.56     6391.53    190.24 o 
  -1   0   3     1818.47     1835.77     17.99 o 
   1   0   3     8865.67     9298.62     93.13 o 
   3   0   3      946.01     1126.79     16.08 o 
   5   0   3     1247.97     1383.47     20.43 o 
   7   0   3       90.00       98.14      6.02 o 
   9   0   3       24.02       13.10      8.62 o 
 -10   1   3       19.58       14.28      3.21 o 
  -9   1   3       17.53       17.24      4.65 o 
  -6   1   3      859.92      893.77     30.23 o 
  -5   1   3     8184.04     9254.08    188.94 o 
  -4   1   3     2125.65     2118.66     38.37 o 
  -3   1   3     8712.66     9566.34    198.97 o 
  -2   1   3     4256.06     4367.48     64.36 o 
  -1   1   3     9905.57    10044.87     77.04 o 
   0   1   3      130.21      142.28      1.70 o 
   1   1   3     8479.24     8980.93     63.60 o 
   2   1   3     8964.88     9594.27     64.10 o 
   3   1   3       30.54       29.05      1.83 o 
   4   1   3       10.38        4.03      1.77 o 
   5   1   3       97.10      100.35      3.12 o 
   6   1   3        0.20       -2.36      2.36 o 
   7   1   3      127.13      128.19      4.68 o 
   8   1   3       74.42       75.72      4.99 o 
   9   1   3       42.18       35.31      7.22 o 
  10   1   3        8.24        5.76      6.96 o 
 -10   2   3       19.58       27.13      4.83 o 
  -9   2   3      326.39      320.41      7.16 o 
  -8   2   3       86.40       96.48      5.37 o 
  -6   2   3     2012.62     2058.02     47.73 o 
  -5   2   3       44.10       55.09     11.53 o 
  -4   2   3      143.22      111.64     12.32 o 
  -3   2   3     1437.67     1503.80     50.39 o 
  -2   2   3      495.49      540.79      7.65 o 
  -1   2   3     2520.64     2520.23     17.73 o 
   0   2   3     3266.13     3346.21     22.82 o 
   1   2   3     1734.04     1751.61     12.32 o 
   2   2   3     7099.07     7598.15     49.67 o 
   3   2   3      153.17      167.15      2.37 o 
   4   2   3     2383.55     2721.29     34.66 o 
   5   2   3      503.19      508.56      6.56 o 
   6   2   3     1527.38     1520.33     17.64 o 
   7   2   3        4.47        6.11      3.88 o 
   8   2   3       80.40       68.12      4.91 o 
   9   2   3       15.37        4.23      6.17 o 
  10   2   3        0.00       -2.36      6.75 o 
 -10   3   3      117.78      122.83      5.21 o 
  -9   3   3      276.22      254.41      5.85 o 
  -8   3   3       76.21       69.91      4.95 o 
  -7   3   3      203.45      253.87      5.33 o 
  -6   3   3       19.85       23.66      3.44 o 
  -5   3   3        1.78       -2.69      8.85 o 
  -4   3   3       53.06       56.88     10.19 o 
  -3   3   3       74.12       64.42      1.69 o 
  -2   3   3      240.77      263.47      2.96 o 
  -1   3   3     2103.73     2146.85     15.31 o 
   0   3   3     6009.75     5974.41     47.45 o 
   1   3   3      446.02      459.92      4.19 o 
   2   3   3      379.92      416.57      3.84 o 
   3   3   3       28.55       33.80      1.43 o 
   4   3   3      616.98      664.70      7.34 o 
   5   3   3      184.04      177.01      3.62 o 
   6   3   3      113.32      100.58      5.40 o 
   7   3   3       14.88       15.58      3.41 o 
   8   3   3       83.83       93.75      5.66 o 
   9   3   3        4.31       -1.16      6.12 o 
  10   3   3      171.76      188.82     17.36 o 
 -10   4   3      377.11      358.08      8.04 o 
  -9   4   3       62.90       63.27      3.45 o 
  -8   4   3       46.43       50.76      2.79 o 
  -7   4   3        5.78       11.46      2.63 o 
  -6   4   3      918.45      953.74     14.23 o 
  -5   4   3      340.27      353.29      6.34 o 
  -4   4   3       10.27       10.06      1.39 o 
  -3   4   3      971.14     1043.61     10.91 o 
  -2   4   3     1533.44     1503.61     11.65 o 
  -1   4   3     2461.51     2461.15     20.91 o 
   0   4   3     1090.80     1121.30      8.84 o 
   1   4   3     1421.57     1444.21     10.78 o 
   2   4   3     1164.99     1258.67      9.10 o 
   3   4   3      603.16      635.13      6.30 o 
   4   4   3      112.61      128.21      2.98 o 
   5   4   3      541.38      603.97      8.60 o 
   6   4   3        9.07        4.45      2.49 o 
   7   4   3       13.47        3.22      3.27 o 
   8   4   3      332.97      335.23      8.90 o 
   9   4   3      388.65      426.36     27.10 o 
  10   4   3      320.17      329.11     15.75 o 
 -10   5   3      141.70      160.75      5.75 o 
  -9   5   3      209.35      199.37      5.91 o 
  -8   5   3      294.73      298.72      6.56 o 
  -7   5   3      210.47      230.76      5.15 o 
  -6   5   3       38.90       27.35      2.17 o 
  -5   5   3      172.11      175.42      4.02 o 
  -4   5   3      918.15     1048.43     11.22 o 
  -3   5   3      576.28      631.17      7.90 o 
  -2   5   3        1.24        1.29      0.91 o 
  -1   5   3       41.03       38.24      1.34 o 
   0   5   3        1.03       -1.03      1.03 o 
   1   5   3     2251.90     2328.87     18.89 o 
   2   5   3      898.61     1058.38      7.99 o 
   3   5   3     9111.09    10183.22     77.42 o 
   4   5   3        1.81        0.54      1.70 o 
   5   5   3      582.66      673.10      7.98 o 
   6   5   3      108.01      101.91      4.85 o 
   7   5   3       16.87        8.53      3.47 o 
   8   5   3        1.72        5.97      3.73 o 
   9   5   3        5.39        5.57      6.53 o 
  10   5   3       11.18       -6.40      7.14 o 
 -10   6   3       52.76       63.36      4.93 o 
  -9   6   3        0.35        0.53      2.95 o 
  -8   6   3      102.88       95.10      4.04 o 
  -7   6   3        2.80        6.16      2.41 o 
  -6   6   3        0.29        1.44      2.19 o 
  -5   6   3       26.04       23.88      1.78 o 
  -4   6   3      347.49      324.16      4.89 o 
  -3   6   3     1908.54     2115.58     21.47 o 
  -2   6   3      327.50      343.34      4.13 o 
  -1   6   3     2257.50     2281.91     19.85 o 
   0   6   3     1370.02     1461.29     11.51 o 
   1   6   3     3248.86     3374.58     24.95 o 
   2   6   3       17.46       17.30      1.39 o 
   3   6   3      529.49      559.36      6.52 o 
   4   6   3        9.33        5.05      1.45 o 
   5   6   3     1964.48     2045.00     29.11 o 
   6   6   3      807.03      770.67     12.49 o 
   7   6   3      234.51      222.99      8.44 o 
   8   6   3        1.27       -1.64      5.21 o 
   9   6   3        0.33       -4.41      6.49 o 
 -10   7   3      157.26      149.90      7.75 o 
  -9   7   3       14.76        7.94      3.34 o 
  -8   7   3       40.08       36.05      3.53 o 
  -7   7   3      224.63      215.04      5.81 o 
  -6   7   3      293.14      281.86      6.33 o 
  -5   7   3       65.19       70.48      2.72 o 
  -4   7   3      766.70      793.00      9.84 o 
  -3   7   3      547.57      561.14      6.53 o 
  -2   7   3     2761.87     2999.64     26.98 o 
  -1   7   3       50.05       62.31      2.12 o 
   0   7   3        9.47        8.36      1.30 o 
   1   7   3       90.46      103.07      2.22 o 
   2   7   3       78.40      101.45      2.22 o 
   3   7   3      121.74      121.55      2.78 o 
   4   7   3        7.54       12.36      1.53 o 
   5   7   3     2161.10     2162.96     26.07 o 
   6   7   3       81.85       70.04      4.18 o 
   7   7   3      406.54      406.03      9.02 o 
   8   7   3       22.28       37.42      6.39 o 
   9   7   3       94.43       83.67     10.53 o 
 -10   8   3       38.23       39.62      5.87 o 
  -9   8   3      237.30      234.22      9.62 o 
  -8   8   3       15.50       17.43      3.81 o 
  -7   8   3      116.06      108.15      4.98 o 
  -6   8   3     1032.51      988.58     16.27 o 
  -5   8   3       17.63       21.17      2.74 o 
  -4   8   3       13.69        9.95      2.01 o 
  -3   8   3      203.93      228.26      3.77 o 
  -2   8   3      319.04      300.42      4.00 o 
  -1   8   3      383.89      414.93      5.20 o 
   0   8   3      296.19      302.75      4.23 o 
   1   8   3      242.40      257.60      5.23 o 
   2   8   3      919.45      914.60      8.60 o 
   3   8   3     1315.95     1358.80     13.06 o 
   4   8   3       92.97      103.13      2.80 o 
   5   8   3      617.35      652.00     10.82 o 
   6   8   3      775.59      791.42     13.32 o 
   7   8   3       40.06       44.17      5.64 o 
   8   8   3      213.23      209.76     10.45 o 
   9   8   3       22.52       16.46      7.51 o 
  -9   9   3       14.98       10.53      7.79 o 
  -8   9   3        0.01       -3.43      3.43 o 
  -7   9   3      117.40      100.18      5.09 o 
  -6   9   3       89.72       88.91      4.69 o 
  -5   9   3      105.88      104.62      4.54 o 
  -4   9   3        5.65       14.67      2.53 o 
  -3   9   3      854.32      854.95      9.10 o 
  -2   9   3      215.54      209.02      3.70 o 
  -1   9   3       48.52       45.84      1.99 o 
   0   9   3     1415.45     1530.75     15.24 o 
   1   9   3      849.34     1008.00      9.22 o 
   2   9   3     1352.72     1404.54     13.40 o 
   3   9   3      614.81      720.67      7.70 o 
   4   9   3      663.07      734.35      8.24 o 
   5   9   3        0.23       -2.07      3.26 o 
   6   9   3      265.07      264.75      7.41 o 
   7   9   3      550.21      541.10     13.78 o 
   8   9   3       52.42       58.96      7.26 o 
   9   9   3      208.91      204.52     12.91 o 
  -9  10   3       49.50       45.99      7.25 o 
  -8  10   3       50.93       48.83      5.71 o 
  -7  10   3       68.93       61.64      4.86 o 
  -6  10   3        1.16        2.17      3.40 o 
  -5  10   3      231.83      223.95      7.21 o 
  -4  10   3      402.43      412.94      6.25 o 
  -3  10   3        7.45        2.42      1.72 o 
  -2  10   3       21.19       40.34      1.91 o 
  -1  10   3     1356.29     1501.39     12.91 o 
   0  10   3       70.35       97.91      2.58 o 
   1  10   3       38.15       16.47      1.68 o 
   2  10   3      223.00      237.94      3.85 o 
   3  10   3      334.76      319.31      4.84 o 
   4  10   3      475.02      430.80      6.26 o 
   5  10   3      482.80      532.50     11.40 o 
   6  10   3      935.87      914.15     29.32 o 
   7  10   3      190.19      196.90      8.56 o 
   8  10   3      459.52      486.80     13.87 o 
   9  10   3        0.70       10.78      7.88 o 
  -9  11   3       20.26       32.65      6.91 o 
  -8  11   3      253.66      244.49     12.30 o 
  -7  11   3       37.13       31.77      5.10 o 
  -6  11   3      254.18      272.12      8.35 o 
  -5  11   3     1297.41     1228.77     20.15 o 
  -4  11   3      245.65      211.49      3.98 o 
  -3  11   3      290.86      319.31      5.42 o 
  -2  11   3      228.52      233.81      3.99 o 
  -1  11   3       71.58       56.44      2.19 o 
   0  11   3       12.48       18.78      2.13 o 
   1  11   3        5.99        5.29      1.61 o 
   2  11   3      226.85      235.90      4.01 o 
   3  11   3       45.59       39.88      2.28 o 
   4  11   3       83.55       83.00      3.22 o 
   5  11   3        1.92        0.03      2.95 o 
   6  11   3       54.83       50.75      6.32 o 
   7  11   3      125.72      147.07      7.97 o 
   8  11   3       97.15       92.65      8.11 o 
   9  11   3        8.46        3.07      8.68 o 
  -9  12   3        6.62        6.31      6.16 o 
  -8  12   3       38.09       34.33      5.87 o 
  -7  12   3       23.62       23.09      5.27 o 
  -6  12   3      242.20      222.52      8.92 o 
  -5  12   3      989.31      932.47     16.82 o 
  -4  12   3      166.90      186.27      3.99 o 
  -3  12   3      343.87      277.28      5.29 o 
  -2  12   3      135.53      133.67      3.36 o 
  -1  12   3       46.51       60.98      2.51 o 
   0  12   3      100.96      126.83      3.14 o 
   1  12   3     2522.32     2517.85     21.99 o 
   2  12   3      791.96      718.26      8.12 o 
   3  12   3     1126.20     1050.09     11.35 o 
   4  12   3      691.37      642.76     10.25 o 
   5  12   3       39.52       53.77      2.85 o 
   6  12   3       50.42       43.71     10.99 o 
   7  12   3        1.16        2.41      4.81 o 
   8  12   3        9.21        5.32      5.50 o 
   9  12   3        9.82        9.39      7.36 o 
  -9  13   3      141.87      138.30      9.70 o 
  -8  13   3      252.96      252.02     10.53 o 
  -7  13   3        0.58        0.28      4.74 o 
  -6  13   3      461.89      426.22     17.08 o 
  -5  13   3       19.07       27.00      5.04 o 
  -4  13   3     1838.67     1740.07     20.61 o 
  -3  13   3       93.93       97.68      3.56 o 
  -2  13   3     1203.60     1187.13     12.97 o 
  -1  13   3        9.16        1.26      1.99 o 
   0  13   3      136.91      110.64      3.21 o 
   1  13   3        4.24        9.56      2.12 o 
   2  13   3      153.44      152.86      3.52 o 
   3  13   3      258.20      222.63      4.78 o 
   4  13   3      265.91      300.57      6.62 o 
   5  13   3      152.11      141.60      4.26 o 
   6  13   3      398.02      389.89     14.03 o 
   7  13   3       19.52       12.68      7.71 o 
   8  13   3      188.77      158.05     10.94 o 
  -8  14   3        2.49       -5.40      5.40 o 
  -7  14   3      108.82      117.42      7.91 o 
  -6  14   3        6.38        1.97      6.01 o 
  -5  14   3      324.78      315.22     11.00 o 
  -4  14   3        8.47       18.00      2.79 o 
  -3  14   3       20.53       24.74      2.91 o 
  -2  14   3       41.48       44.37      3.08 o 
  -1  14   3      231.23      168.45      4.14 o 
   0  14   3       62.93       48.55      2.64 o 
   1  14   3       63.64       61.81      3.05 o 
   2  14   3       59.29       60.51      3.01 o 
   3  14   3        0.63       -2.50      2.50 o 
   4  14   3      584.60      517.37      9.00 o 
   5  14   3       17.37       26.26      2.83 o 
   6  14   3      139.74      142.64      9.68 o 
   7  14   3      157.49      138.20      9.68 o 
   8  14   3      235.86      268.97     11.61 o 
  -8  15   3       56.21       42.12     13.87 o 
  -7  15   3      433.83      463.14     14.43 o 
  -6  15   3       10.84       10.47      5.44 o 
  -5  15   3     1453.86     1359.29     26.30 o 
  -4  15   3      147.50      127.67      4.45 o 
  -3  15   3     3297.40     2949.53     31.55 o 
  -2  15   3       24.97       11.25      2.80 o 
  -1  15   3       20.96       16.40      2.82 o 
   0  15   3       44.34       34.80      2.95 o 
   1  15   3     2193.67     1968.16     20.19 o 
   2  15   3      106.21       95.66      3.68 o 
   3  15   3     1361.99     1225.73     16.67 o 
   4  15   3       11.80        3.12      3.42 o 
   5  15   3      662.25      639.98     10.05 o 
   6  15   3      177.27      182.74     10.54 o 
   7  15   3       18.18       34.55      9.52 o 
   8  15   3      252.57      264.34     12.03 o 
  -8  16   3      272.54      270.42     12.02 o 
  -7  16   3      230.66      233.25     10.81 o 
  -6  16   3      198.52      183.28      9.32 o 
  -5  16   3      324.20      286.98      7.28 o 
  -4  16   3       14.19        7.52      3.28 o 
  -3  16   3      447.58      388.33     11.24 o 
  -2  16   3      104.24       83.18      4.28 o 
  -1  16   3     3504.16     3315.79     35.38 o 
   0  16   3      655.02      672.53     15.09 o 
   1  16   3        0.91       -2.65      2.65 o 
   2  16   3       64.40       55.42      3.32 o 
   3  16   3      265.91      257.52      7.06 o 
   4  16   3       25.93       28.40      4.14 o 
   5  16   3       81.88       69.72      4.21 o 
   6  16   3       21.52        8.05      6.46 o 
   7  16   3        2.77        6.82      6.76 o 
   8  16   3       12.87       28.16      7.32 o 
  -8  17   3       45.15       63.80      8.12 o 
  -7  17   3        0.05        1.08      6.08 o 
  -6  17   3       96.31       89.90      7.78 o 
  -5  17   3      311.60      333.19      7.81 o 
  -4  17   3      234.45      214.52      7.24 o 
  -3  17   3      124.04       97.81      6.63 o 
  -2  17   3      224.53      216.81      5.82 o 
  -1  17   3       18.36       16.81      3.48 o 
   0  17   3       53.74       50.25      4.27 o 
   1  17   3       32.66       39.94      3.69 o 
   2  17   3       31.77       20.68      3.21 o 
   3  17   3        1.42        2.83      3.15 o 
   4  17   3       97.42       80.94      5.86 o 
   5  17   3       12.10       15.17      4.80 o 
   6  17   3       50.72       46.52      8.07 o 
   7  17   3       45.38       59.13      9.79 o 
  -7  18   3        0.07       -3.90     11.23 o 
  -6  18   3      237.45      226.38     10.73 o 
  -5  18   3        4.32        0.62      2.85 o 
  -4  18   3       45.92       55.34      5.51 o 
  -3  18   3      282.01      249.34      8.85 o 
  -2  18   3      755.26      707.19     13.87 o 
  -1  18   3     1487.56     1420.08     19.39 o 
   0  18   3      388.32      383.44      8.78 o 
   1  18   3     1087.87     1008.58     14.30 o 
   2  18   3        1.48       -0.90      3.18 o 
   3  18   3      143.24      148.92      6.20 o 
   4  18   3      109.04      114.71      6.66 o 
   5  18   3       24.18       28.43      4.62 o 
   6  18   3        1.64       -5.65      6.80 o 
   7  18   3       85.66       80.18      9.67 o 
  -7  19   3        0.03        0.79      7.09 o 
  -6  19   3        0.08        8.50      8.18 o 
  -5  19   3      344.61      374.41      9.33 o 
  -4  19   3      103.59       98.34      5.82 o 
  -3  19   3       16.96       16.20      4.75 o 
  -2  19   3      268.69      287.00      9.22 o 
  -1  19   3       28.46       27.38      4.05 o 
   0  19   3      120.66      112.98      5.48 o 
   1  19   3      536.67      501.69     10.12 o 
   2  19   3       64.30       60.43      5.31 o 
   3  19   3      348.97      342.78     12.53 o 
   4  19   3       65.32       69.64      6.76 o 
   5  19   3       97.41       94.76      6.37 o 
   6  19   3       67.90       89.55     10.01 o 
  -6  20   3      170.60      177.13     12.25 o 
  -5  20   3       59.46       66.86      5.05 o 
  -4  20   3        1.87        0.38      4.50 o 
  -3  20   3       95.59      106.25      8.46 o 
  -2  20   3       33.50       16.68      4.61 o 
  -1  20   3       41.38       37.79      4.72 o 
   0  20   3      102.46      110.51      5.53 o 
   1  20   3       85.32       77.02      4.67 o 
   2  20   3      176.46      184.55      7.94 o 
   3  20   3      103.89      104.92      6.21 o 
   4  20   3        9.57       12.48      5.65 o 
   5  20   3        5.82        0.95      4.89 o 
   6  20   3      144.43      140.81     22.00 o 
  -6  21   3       32.09       31.89     10.99 o 
  -5  21   3       90.22      100.92      6.67 o 
  -4  21   3      264.05      280.43     11.14 o 
  -3  21   3        5.18        2.59      6.93 o 
  -2  21   3       26.32       30.89      5.06 o 
  -1  21   3      137.14      148.04     10.23 o 
   0  21   3       18.22       21.38      4.30 o 
   1  21   3      141.83      136.95      6.62 o 
   2  21   3      279.06      283.70     10.14 o 
   3  21   3       25.49       33.19      6.54 o 
   4  21   3      443.71      458.76     15.98 o 
   5  21   3      404.52      474.01     14.07 o 
   6  21   3       44.98       35.30     11.70 o 
  -5  22   3      359.69      382.91     32.53 o 
  -4  22   3       25.40       28.75      6.23 o 
  -3  22   3      284.31      285.44     11.68 o 
  -2  22   3       11.11        5.58      4.68 o 
  -1  22   3      150.47      142.34      9.13 o 
   0  22   3        0.37        0.43      3.99 o 
   1  22   3      319.79      306.06      9.34 o 
   2  22   3      458.41      459.68     13.09 o 
   3  22   3      151.67      157.79     10.17 o 
   4  22   3       30.83       34.16      7.47 o 
   5  22   3       27.65       11.86     10.84 o 
  -5  23   3        0.61       -7.93      9.42 o 
  -4  23   3       33.45       10.36     11.59 o 
  -3  23   3        0.14       -5.30      5.30 o 
  -2  23   3        4.81        9.35      5.00 o 
  -1  23   3       36.82       30.48      7.04 o 
   0  23   3      260.12      307.99     10.50 o 
   1  23   3      199.06      225.59     12.66 o 
   2  23   3      399.04      456.18     16.45 o 
   3  23   3       38.90       36.63      7.28 o 
   4  23   3      136.84      175.18     35.05 o 
  -4  24   3       27.47       11.92     15.68 o 
  -3  24   3       11.89       -0.40      9.47 o 
  -2  24   3      134.19      118.53      7.50 o 
  -1  24   3        2.75        0.38      5.22 o 
   0  24   3        5.42       12.35      6.14 o 
   1  24   3       51.13       60.95      6.97 o 
   2  24   3        0.36       -2.82      5.99 o 
   3  24   3       63.11       61.90     12.71 o 
  -3  25   3        3.07        3.67     10.88 o 
  -2  25   3       13.89       10.58      5.43 o 
  -1  25   3       37.10       41.97      6.54 o 
   0  25   3        3.88        1.74      6.50 o 
   1  25   3      547.66      591.23     20.20 o 
   2  25   3       61.81       57.32      6.84 o 
  -1  26   3        2.65       -3.47      7.90 o 
   0  26   3       66.07       74.94     12.70 o 
  -6   0   4     3484.05     3996.88    113.54 o 
  -4   0   4     7784.85     8559.78    254.74 o 
  -2   0   4       34.63       31.42      1.67 o 
   0   0   4      320.52      323.82      5.85 o 
   2   0   4      417.33      383.20      5.55 o 
   4   0   4       39.83       41.38      4.12 o 
   6   0   4      111.92      143.71      6.98 o 
   8   0   4       25.05       30.94      6.16 o 
  10   0   4      317.24      332.56     22.73 o 
  -6   1   4       76.08       81.37     26.03 o 
  -5   1   4        0.02        0.84      6.72 o 
  -4   1   4     1395.64     1571.57     45.13 o 
  -3   1   4     2105.82     2233.75     39.57 o 
  -2   1   4        5.80       13.97      0.75 o 
  -1   1   4     3747.52     3848.80     26.02 o 
   0   1   4     8625.29     8563.33     57.29 o 
   1   1   4     1992.29     2011.05     16.03 o 
   2   1   4       51.27       38.75      1.26 o 
   3   1   4     2665.77     3023.05     23.80 o 
   4   1   4     1547.21     1623.94     16.23 o 
   5   1   4       50.58       47.35      2.37 o 
   6   1   4        0.30       -2.67      2.67 o 
   7   1   4      510.35      514.39      9.77 o 
   8   1   4       39.69       29.81      4.47 o 
   9   1   4       40.17       33.30      7.32 o 
  10   1   4       28.53       33.93      8.27 o 
 -10   2   4       14.30        3.23      2.87 o 
  -9   2   4      110.60       97.26      6.66 o 
  -6   2   4       68.39       55.09     13.21 o 
  -5   2   4       10.36       -2.35      8.51 o 
  -4   2   4     1111.33     1221.00     48.20 o 
  -3   2   4      200.91      237.12     11.20 o 
  -2   2   4      173.94      206.44      2.43 o 
  -1   2   4     3787.65     3794.63     26.51 o 
   0   2   4    11949.28    12032.31     80.14 o 
   1   2   4     5555.40     5818.05     43.00 o 
   2   2   4     6410.68     7016.95     50.15 o 
   3   2   4      212.29      220.16      3.18 o 
   4   2   4     2527.54     2814.74     26.76 o 
   5   2   4       49.72       51.88      2.51 o 
   6   2   4      450.56      545.51      9.70 o 
   7   2   4      302.31      309.80      7.89 o 
   8   2   4      185.65      179.01      7.26 o 
   9   2   4       64.02       50.92      7.87 o 
  10   2   4        1.90        7.66      7.28 o 
 -10   3   4        5.76        5.80      2.76 o 
  -9   3   4       62.51       78.35     10.75 o 
  -8   3   4       53.07       45.53      4.12 o 
  -7   3   4       25.45       29.58     21.39 o 
  -6   3   4       43.02       37.62     12.76 o 
  -5   3   4      533.75      549.12     27.99 o 
  -4   3   4       62.30       81.18     10.41 o 
  -3   3   4     4426.17     4857.31     44.36 o 
  -2   3   4        5.56        0.20      0.87 o 
  -1   3   4     1311.40     1381.27     10.80 o 
   0   3   4     7360.64     7531.66     49.19 o 
   1   3   4      805.88      825.51      6.48 o 
   2   3   4        3.75        2.58      0.97 o 
   3   3   4     3315.63     3558.57     28.96 o 
   4   3   4      170.35      147.98      3.53 o 
   5   3   4      846.58      853.29      9.96 o 
   6   3   4       62.60       61.68      4.17 o 
   7   3   4       48.43       62.38      4.15 o 
   8   3   4        6.89        4.62      3.73 o 
   9   3   4       63.25       70.60      8.63 o 
  10   3   4       30.94       35.05      8.23 o 
 -10   4   4        2.22        2.99      2.80 o 
  -9   4   4       21.63       27.00      2.92 o 
  -8   4   4      218.99      224.84      5.66 o 
  -7   4   4        2.39       -0.09      4.10 o 
  -6   4   4        1.73        0.01      1.88 o 
  -5   4   4      313.31      325.09      5.88 o 
  -4   4   4      588.42      690.63      8.69 o 
  -3   4   4      784.61      815.84      9.43 o 
  -2   4   4     1517.47     1670.92     12.93 o 
  -1   4   4       69.18       63.69      1.57 o 
   0   4   4     1650.00     1560.50     12.00 o 
   1   4   4      135.71      137.56      2.53 o 
   2   4   4        4.29        2.67      1.14 o 
   3   4   4      602.84      580.22      6.12 o 
   4   4   4      622.39      670.62      8.55 o 
   5   4   4       91.50       92.44      3.30 o 
   6   4   4      548.58      516.95     10.58 o 
   7   4   4       66.65       65.34      4.25 o 
   8   4   4      164.28      170.84      8.87 o 
   9   4   4       40.79       20.70      7.40 o 
  10   4   4        5.16       10.40      7.44 o 
 -10   5   4       17.75       17.01      4.48 o 
  -9   5   4       27.81       30.62      3.41 o 
  -8   5   4      383.53      389.36      7.41 o 
  -7   5   4       47.72       58.81      4.35 o 
  -6   5   4       64.26       73.74      2.59 o 
  -5   5   4       54.15       57.18      2.21 o 
  -4   5   4      215.50      192.47      3.38 o 
  -3   5   4      179.90      195.53      3.60 o 
  -2   5   4      262.69      272.11      3.64 o 
  -1   5   4      231.26      202.07      3.04 o 
   0   5   4       87.02       79.71      1.84 o 
   1   5   4      294.34      287.25      3.84 o 
   2   5   4       22.41       32.49      1.46 o 
   3   5   4      424.07      514.46      5.93 o 
   4   5   4      243.56      267.21      3.57 o 
   5   5   4       54.90       50.84      2.86 o 
   6   5   4        3.34        1.28      3.16 o 
   7   5   4       79.14       87.02      7.19 o 
   8   5   4       98.80       93.42      7.41 o 
   9   5   4        1.06        3.64      6.73 o 
 -10   6   4       11.23        5.73      3.32 o 
  -9   6   4        1.76       -2.74      2.74 o 
  -8   6   4       66.13       74.02      3.67 o 
  -7   6   4      291.10      270.74      5.91 o 
  -6   6   4      120.89      130.15      4.21 o 
  -5   6   4        1.00        2.42      1.67 o 
  -4   6   4      435.64      444.06      6.72 o 
  -3   6   4       29.72       26.89      2.14 o 
  -2   6   4      277.58      276.80      3.71 o 
  -1   6   4       71.82       81.13      2.11 o 
   0   6   4       13.63       15.10      1.27 o 
   1   6   4     2870.66     3137.06     23.40 o 
   2   6   4      698.31      721.04      6.46 o 
   3   6   4      120.20      135.69      3.09 o 
   4   6   4     1304.72     1442.95     12.96 o 
   5   6   4        0.04       -2.19      2.19 o 
   6   6   4        4.64        3.17      3.03 o 
   7   6   4      588.26      604.48     12.46 o 
   8   6   4        0.32       -5.30      5.30 o 
   9   6   4      828.15      800.69     25.34 o 
 -10   7   4        0.68        2.86      7.24 o 
  -9   7   4       55.69       58.60      4.53 o 
  -8   7   4      223.64      217.61      6.06 o 
  -7   7   4       58.58       64.10      3.48 o 
  -6   7   4      346.57      340.34     10.05 o 
  -5   7   4     1081.20     1142.01     13.53 o 
  -4   7   4      881.90      835.05      9.94 o 
  -3   7   4     1136.65     1319.13     12.52 o 
  -2   7   4     1312.08     1382.72     13.37 o 
  -1   7   4    12229.63    12935.72    102.16 o 
   0   7   4     3794.48     3979.79     29.41 o 
   1   7   4      988.08     1036.24      8.88 o 
   2   7   4     4314.88     4949.34     37.46 o 
   3   7   4       25.71       27.77      1.91 o 
   4   7   4      126.76      144.57      3.22 o 
   5   7   4       61.70       58.50      3.92 o 
   6   7   4        0.65       -2.12      3.00 o 
   7   7   4       64.09       64.71      6.80 o 
   8   7   4       84.82       80.22      7.69 o 
   9   7   4       53.35       51.17     15.23 o 
 -10   8   4       10.00        9.92      5.04 o 
  -9   8   4       29.77       34.63      5.08 o 
  -8   8   4      119.79      120.38      5.33 o 
  -7   8   4       17.30       14.93      3.61 o 
  -6   8   4     1994.49     1971.23     28.57 o 
  -5   8   4      108.75      124.27      4.01 o 
  -4   8   4      155.62      126.84      3.50 o 
  -3   8   4      138.31      140.25      3.19 o 
  -2   8   4      578.81      610.80      6.16 o 
  -1   8   4      562.82      610.46      6.97 o 
   0   8   4      160.00      142.75      3.31 o 
   1   8   4       38.66       52.48      1.89 o 
   2   8   4     2053.39     2293.35     18.99 o 
   3   8   4      391.04      451.11      5.57 o 
   4   8   4     1266.39     1417.29     14.24 o 
   5   8   4        9.60        5.29      3.15 o 
   6   8   4       83.30       89.51      4.76 o 
   7   8   4        2.73        9.77      5.53 o 
   8   8   4      107.32       99.64      8.15 o 
   9   8   4       44.81       52.92      9.22 o 
  -9   9   4        8.27       11.45      5.00 o 
  -8   9   4       81.19       76.94      5.00 o 
  -7   9   4       50.32       55.59      4.77 o 
  -6   9   4      214.34      224.82      7.01 o 
  -5   9   4      735.72      740.28     11.24 o 
  -4   9   4      115.86      135.88      4.58 o 
  -3   9   4      303.90      368.25      5.02 o 
  -2   9   4      869.46      900.80      8.48 o 
  -1   9   4       18.41       13.90      1.69 o 
   0   9   4      478.03      469.54      5.86 o 
   1   9   4        0.06        0.35      1.36 o 
   2   9   4      334.46      388.35      5.07 o 
   3   9   4      926.44      882.55      8.76 o 
   4   9   4      861.33      923.39     10.30 o 
   5   9   4       61.19       63.25      4.65 o 
   6   9   4      110.08      109.79      6.68 o 
   7   9   4      151.97      154.30     10.00 o 
   8   9   4        3.29        1.97      6.04 o 
   9   9   4       21.16       23.23      8.27 o 
  -9  10   4       45.50       58.38      6.35 o 
  -8  10   4      657.38      660.08     15.55 o 
  -7  10   4      376.49      354.06     12.15 o 
  -6  10   4      517.04      488.90     10.73 o 
  -5  10   4      298.04      254.87      7.55 o 
  -4  10   4      864.19      864.87     11.42 o 
  -3  10   4      265.94      300.44      4.98 o 
  -2  10   4      576.11      621.01      6.86 o 
  -1  10   4      399.85      461.78      5.62 o 
   0  10   4      572.39      676.29      7.05 o 
   1  10   4      380.29      424.22      5.04 o 
   2  10   4      392.81      463.01      5.61 o 
   3  10   4      308.62      322.14      4.92 o 
   4  10   4        0.00        1.29      2.00 o 
   5  10   4      536.26      572.30      9.11 o 
   6  10   4        5.70        4.66      5.48 o 
   7  10   4        6.63       -4.56      4.56 o 
   8  10   4        3.11        4.87      6.37 o 
   9  10   4      184.61      190.29     13.42 o 
  -9  11   4       23.57       16.90      5.82 o 
  -8  11   4        0.22        5.97      4.88 o 
  -7  11   4      447.82      418.14     16.16 o 
  -6  11   4      114.75      110.47      7.42 o 
  -5  11   4        2.53       -3.37      3.37 o 
  -4  11   4      121.25      125.61      3.10 o 
  -3  11   4       76.00       81.71      2.93 o 
  -2  11   4      482.50      457.74      6.15 o 
  -1  11   4      116.12      131.80      3.26 o 
   0  11   4        1.01       -1.03      1.59 o 
   1  11   4      524.14      589.27      6.51 o 
   2  11   4      307.48      278.78      4.46 o 
   3  11   4       58.95       69.97      2.69 o 
   4  11   4     1789.51     1956.24     23.13 o 
   5  11   4      148.17      126.46      3.76 o 
   6  11   4       42.51       46.64      7.81 o 
   7  11   4      191.74      193.77      8.94 o 
   8  11   4      190.28      189.92     11.22 o 
   9  11   4        1.01       -5.26      6.98 o 
  -9  12   4      550.10      570.25     17.15 o 
  -8  12   4      338.59      313.98     12.69 o 
  -7  12   4       60.45       64.13      6.03 o 
  -6  12   4      465.07      441.82     12.22 o 
  -5  12   4      589.46      516.37     11.59 o 
  -4  12   4      269.29      220.33      4.68 o 
  -3  12   4       71.62       56.13      2.83 o 
  -2  12   4       16.33       16.03      2.22 o 
  -1  12   4      184.82      191.47      4.19 o 
   0  12   4      690.89      577.87      6.93 o 
   1  12   4      164.90      150.75      3.35 o 
   2  12   4     1028.36      958.17      9.40 o 
   3  12   4        0.21       -0.61      1.98 o 
   4  12   4     2005.32     1894.19     22.42 o 
   5  12   4      128.13      111.06      3.90 o 
   6  12   4       11.25       16.18      5.71 o 
   7  12   4       33.32       29.64      5.88 o 
   8  12   4      167.32      169.39     11.19 o 
  -9  13   4       21.66       29.65      7.07 o 
  -8  13   4      152.46      156.57      8.73 o 
  -7  13   4      213.13      201.14     13.61 o 
  -6  13   4       11.43        2.74      4.85 o 
  -5  13   4       11.00       10.73      4.80 o 
  -4  13   4      194.01      176.29      4.48 o 
  -3  13   4      586.37      544.22      8.00 o 
  -2  13   4      551.30      502.94      7.34 o 
  -1  13   4      492.55      452.05      6.63 o 
   0  13   4      297.46      299.76      4.99 o 
   1  13   4      245.15      201.62      4.18 o 
   2  13   4      806.42      808.60     12.59 o 
   3  13   4       10.16        5.24      2.32 o 
   4  13   4        2.10        1.20      2.68 o 
   5  13   4      556.12      538.84      9.06 o 
   6  13   4       31.37       34.67      6.48 o 
   7  13   4      165.19      149.35      8.76 o 
   8  13   4       70.09       54.91     10.96 o 
  -8  14   4      105.29      111.61      9.41 o 
  -7  14   4      203.35      235.18     10.03 o 
  -6  14   4      351.90      364.37     12.01 o 
  -5  14   4      808.17      818.11     18.23 o 
  -4  14   4      127.32       89.23      3.71 o 
  -3  14   4      100.35      105.15      3.99 o 
  -2  14   4      194.33      154.07      4.66 o 
  -1  14   4     1198.53     1134.23     13.02 o 
   0  14   4       95.52       73.05      3.00 o 
   1  14   4      807.08      776.39      9.42 o 
   2  14   4      569.50      562.56      8.24 o 
   3  14   4      319.14      265.11      6.28 o 
   4  14   4      328.09      298.14      6.90 o 
   5  14   4      579.72      566.92      9.68 o 
   6  14   4       21.96       17.76      6.31 o 
   7  14   4        1.21       -0.10      5.76 o 
   8  14   4      411.63      389.36     16.49 o 
  -8  15   4      175.54      149.66     12.04 o 
  -7  15   4        7.91        1.35      5.63 o 
  -6  15   4       78.82       64.16      6.72 o 
  -5  15   4      109.88       96.73      7.17 o 
  -4  15   4       11.42       14.36      2.91 o 
  -3  15   4       16.92       24.52      3.42 o 
  -2  15   4        9.88        0.11      2.80 o 
  -1  15   4      431.04      361.63      7.62 o 
   0  15   4      137.27      124.13      3.65 o 
   1  15   4     4599.28     4188.59     37.41 o 
   2  15   4       36.50       23.03      2.76 o 
   3  15   4      386.99      340.98      7.72 o 
   4  15   4       47.34       54.73      4.62 o 
   5  15   4      196.16      184.79      6.20 o 
   6  15   4      417.81      375.22     22.04 o 
   7  15   4      447.62      443.30     16.55 o 
   8  15   4      215.31      229.91     25.58 o 
  -8  16   4      314.51      332.10     13.17 o 
  -7  16   4      484.30      494.56     15.32 o 
  -6  16   4      157.28      150.46      8.87 o 
  -5  16   4      980.65      939.45     17.13 o 
  -4  16   4       13.47        6.60      2.92 o 
  -3  16   4      278.23      276.40      8.74 o 
  -2  16   4      754.37      695.23     10.55 o 
  -1  16   4      268.85      274.53      6.82 o 
   0  16   4      312.10      328.61      7.77 o 
   1  16   4        2.68       -0.36      2.58 o 
   2  16   4      223.62      233.96      5.45 o 
   3  16   4      241.03      208.24      7.07 o 
   4  16   4      115.61      117.80      5.78 o 
   5  16   4       35.49       42.51      4.64 o 
   6  16   4       53.87       62.08     14.24 o 
   7  16   4        7.26        6.33      6.18 o 
  -8  17   4        2.84       10.10      6.59 o 
  -7  17   4      460.36      459.24     15.19 o 
  -6  17   4        4.77       11.22      5.91 o 
  -5  17   4        1.13       -2.39      2.39 o 
  -4  17   4        4.67        0.70      3.54 o 
  -3  17   4       43.26       53.53      5.51 o 
  -2  17   4       85.32       75.36      4.45 o 
  -1  17   4       23.88       16.24      3.34 o 
   0  17   4     1029.56      973.05     14.80 o 
   1  17   4       46.74       50.96      4.69 o 
   2  17   4      145.47      126.98      4.63 o 
   3  17   4       31.65       44.45      5.11 o 
   4  17   4      184.27      184.42      7.73 o 
   5  17   4        0.17       -5.00      5.00 o 
   6  17   4       27.05       22.61      7.46 o 
   7  17   4        0.14        3.02      6.89 o 
  -7  18   4      257.56      262.31     12.98 o 
  -6  18   4        9.16        6.05      5.86 o 
  -5  18   4       37.55       44.21      3.43 o 
  -4  18   4        5.64       -0.07      3.67 o 
  -3  18   4      159.21      175.91      7.64 o 
  -2  18   4       14.77       18.06      3.82 o 
  -1  18   4      189.89      203.46      6.57 o 
   0  18   4       47.83       54.13      4.39 o 
   1  18   4      261.43      206.50      6.50 o 
   2  18   4      550.60      543.59     11.15 o 
   3  18   4      324.84      294.39      9.13 o 
   4  18   4       10.99        8.74      4.44 o 
   5  18   4       21.89       18.78      4.62 o 
   6  18   4      207.42      234.34     18.95 o 
   7  18   4       10.27       18.15      8.08 o 
  -7  19   4       77.25       87.96     16.83 o 
  -6  19   4       69.47       88.74      8.97 o 
  -5  19   4        0.78       -2.89      2.89 o 
  -4  19   4        0.65        0.02      3.91 o 
  -3  19   4      108.68      102.07      6.50 o 
  -2  19   4       34.02       32.43      4.83 o 
  -1  19   4        3.11        1.42      3.41 o 
   0  19   4      427.83      408.00      9.41 o 
   1  19   4       77.69       68.71      4.51 o 
   2  19   4      151.68      148.67      6.75 o 
   3  19   4        0.17       -2.09      4.97 o 
   4  19   4       31.35       24.13      5.77 o 
   5  19   4       13.64       27.12      5.38 o 
   6  19   4        0.56        1.39      9.43 o 
  -6  20   4       64.20       68.72      8.24 o 
  -5  20   4       62.66       54.87      5.02 o 
  -4  20   4       25.96       32.62      5.10 o 
  -3  20   4      346.53      337.90     18.57 o 
  -2  20   4       42.01       30.52      5.28 o 
  -1  20   4       76.98       90.24      5.71 o 
   0  20   4       76.28       62.17      4.96 o 
   1  20   4       58.77       79.49      4.85 o 
   2  20   4        7.75        6.47      4.68 o 
   3  20   4      239.29      274.75     11.44 o 
   4  20   4       62.53       74.17      7.28 o 
   5  20   4      440.47      474.93     13.95 o 
   6  20   4        5.66       32.33     17.58 o 
  -6  21   4       88.08      135.26     14.25 o 
  -5  21   4        9.35        7.39      4.72 o 
  -4  21   4       47.24       60.77      6.12 o 
  -3  21   4       46.06       32.05      6.20 o 
  -2  21   4       22.76       32.11      5.08 o 
  -1  21   4        1.03       -2.22      4.89 o 
   0  21   4      215.72      191.74     12.86 o 
   1  21   4      756.65      783.09     13.80 o 
   2  21   4      482.00      469.29     15.76 o 
   3  21   4        0.02       -5.19      5.19 o 
   4  21   4       41.39       17.97      6.25 o 
   5  21   4       58.93       46.22      8.08 o 
  -5  22   4        0.00       -0.96      5.94 o 
  -4  22   4        0.13       -8.50      8.50 o 
  -3  22   4       29.17       30.64      6.55 o 
  -2  22   4        1.88        0.45      4.47 o 
  -1  22   4      328.68      305.86     14.81 o 
   0  22   4      541.19      581.52     14.76 o 
   1  22   4        3.30        3.46      4.30 o 
   2  22   4        9.82       10.09      5.16 o 
   3  22   4      135.70      126.27      9.09 o 
   4  22   4      144.12      136.20     11.67 o 
   5  22   4        4.62        2.43     14.50 o 
  -5  23   4       24.52       37.70     11.84 o 
  -4  23   4       84.50       85.66     12.96 o 
  -3  23   4      434.57      476.10     15.38 o 
  -2  23   4       13.94        9.48      5.01 o 
  -1  23   4      309.41      318.32     12.89 o 
   0  23   4        4.48       -0.33      4.46 o 
   1  23   4        0.14        0.93      5.33 o 
   2  23   4      168.48      154.67      8.39 o 
   3  23   4       28.35       33.30      7.20 o 
   4  23   4       42.41       47.13     11.80 o 
  -4  24   4       87.53      113.56     14.77 o 
  -3  24   4       39.54       40.91     11.93 o 
  -2  24   4        7.65        2.89      5.09 o 
  -1  24   4      262.01      295.73     14.06 o 
   0  24   4        0.60        4.24      5.72 o 
   1  24   4        3.44        5.61      5.81 o 
   2  24   4        0.42        0.98      7.12 o 
   3  24   4       24.53       -1.16     10.34 o 
  -3  25   4       62.21       69.09     20.94 o 
  -2  25   4      216.47      236.80     15.63 o 
  -1  25   4       88.90      120.26      8.25 o 
   0  25   4      413.98      521.35     19.16 o 
   1  25   4       53.14       42.52      8.60 o 
   2  25   4      183.03      174.58      9.20 o 
   0  26   4      164.96      172.09     12.62 o 
  -5   0   5        3.09       -4.81      8.51 o 
  -3   0   5       91.88      115.89     11.31 o 
  -1   0   5    11038.95    11165.95    105.32 o 
   1   0   5     3374.48     3469.66     35.90 o 
   3   0   5      274.84      284.01      5.72 o 
   5   0   5       33.64       41.15      3.57 o 
   7   0   5      107.87      106.51      7.02 o 
   9   0   5       16.76       18.03     10.30 o 
  -6   1   5      670.21      661.98     18.87 o 
  -5   1   5       11.14       10.26      6.65 o 
  -4   1   5      188.37      200.60     11.11 o 
  -3   1   5        5.78        9.39      5.46 o 
  -2   1   5      560.84      541.12      5.39 o 
  -1   1   5       25.24       35.17      1.02 o 
   0   1   5     7209.82     7436.38     49.93 o 
   1   1   5      144.58      147.19      2.37 o 
   2   1   5      546.83      552.03      4.88 o 
   3   1   5      281.94      304.57      4.21 o 
   4   1   5      248.29      294.64      5.46 o 
   5   1   5       12.45        8.90      2.37 o 
   6   1   5      659.57      694.85     11.72 o 
   7   1   5      140.83      149.62      5.55 o 
   8   1   5      309.80      308.95     14.33 o 
   9   1   5        0.05        2.31      6.41 o 
  10   1   5       27.05       14.64      7.87 o 
  -7   2   5      338.56      327.07     25.53 o 
  -6   2   5       40.06       36.62     12.54 o 
  -5   2   5     1022.01     1127.34     43.89 o 
  -4   2   5     2196.08     2450.47     56.37 o 
  -3   2   5      394.73      403.63      4.52 o 
  -2   2   5     2208.45     2231.03     19.74 o 
  -1   2   5      295.90      333.21      3.31 o 
   0   2   5      260.44      296.21      2.94 o 
   1   2   5      199.21      227.64      2.86 o 
   2   2   5       17.53       24.69      1.44 o 
   3   2   5       70.67       83.83      2.26 o 
   4   2   5       38.26       49.79      1.82 o 
   5   2   5       43.95       56.21      3.85 o 
   6   2   5       85.54       59.03      3.96 o 
   7   2   5      112.87      124.90      5.70 o 
   8   2   5       17.71       11.89      5.61 o 
   9   2   5       53.32       67.65      9.80 o 
 -10   3   5      111.89      113.93      5.27 o 
  -9   3   5       44.32       46.56      4.42 o 
  -7   3   5      106.13      137.39     18.03 o 
  -6   3   5       56.12       51.28     13.10 o 
  -5   3   5      648.59      797.70     35.27 o 
  -4   3   5      162.39      188.21      3.70 o 
  -3   3   5       36.38       34.56      1.79 o 
  -2   3   5       34.94       29.57      0.98 o 
  -1   3   5      540.50      505.00      4.35 o 
   0   3   5     1180.65     1231.36      9.43 o 
   1   3   5       42.92       41.90      1.74 o 
   2   3   5     1477.56     1578.18     11.71 o 
   3   3   5      149.26      155.45      3.38 o 
   4   3   5      735.68      778.43      7.90 o 
   5   3   5       40.81       52.80      3.10 o 
   6   3   5      205.57      230.15      6.67 o 
   7   3   5       61.49       65.52      4.36 o 
   8   3   5       29.52       32.65      6.66 o 
   9   3   5      220.50      214.11     12.71 o 
 -10   4   5      184.85      185.11      5.44 o 
  -9   4   5      146.71      139.46      6.85 o 
  -8   4   5       38.89       41.56      5.49 o 
  -7   4   5      753.08      758.94     16.13 o 
  -6   4   5      209.70      196.59      5.22 o 
  -5   4   5      271.12      273.19      5.66 o 
  -4   4   5        0.08        0.27      1.19 o 
  -3   4   5      738.72      861.91     10.01 o 
  -2   4   5      952.93      938.23      7.31 o 
  -1   4   5       36.91       31.07      1.37 o 
   0   4   5     5867.85     5806.85     39.40 o 
   1   4   5     1912.88     2028.79     14.24 o 
   2   4   5     2889.05     3245.43     24.14 o 
   3   4   5     2410.43     2606.49     22.83 o 
   4   4   5      122.43      125.36      2.64 o 
   5   4   5      166.80      174.13      4.77 o 
   6   4   5      236.44      243.49      8.70 o 
   7   4   5        7.38       11.60      3.49 o 
   8   4   5       93.20       80.74      8.42 o 
   9   4   5       51.89       62.55      9.57 o 
 -10   5   5       13.03       17.31      3.10 o 
  -9   5   5        0.07        0.06      2.44 o 
  -8   5   5        0.98       -0.67      2.60 o 
  -7   5   5       48.70       34.73      2.70 o 
  -6   5   5       25.96       19.58      1.97 o 
  -5   5   5      234.39      227.71      4.32 o 
  -4   5   5      352.80      377.23      5.49 o 
  -3   5   5      191.84      210.86      3.81 o 
  -2   5   5     2007.51     2124.47     17.73 o 
  -1   5   5      444.86      477.09      5.61 o 
   0   5   5     1479.85     1633.92     13.19 o 
   1   5   5      486.45      473.36      4.66 o 
   2   5   5       39.43       42.72      1.72 o 
   3   5   5     1177.23     1228.92     11.88 o 
   4   5   5      591.94      601.65      6.77 o 
   5   5   5       15.48       26.59      2.90 o 
   6   5   5       35.61       29.58      3.67 o 
   7   5   5       57.28       46.53      4.25 o 
   8   5   5      187.78      170.14     11.60 o 
   9   5   5      429.93      421.08     18.87 o 
 -10   6   5        0.97       -3.45      3.45 o 
  -9   6   5       63.66       60.60      3.68 o 
  -8   6   5      137.67      139.04      4.70 o 
  -7   6   5        9.30       10.07      2.35 o 
  -6   6   5      719.29      712.23     13.55 o 
  -5   6   5       47.01       46.83      2.75 o 
  -4   6   5       95.81      118.67      3.31 o 
  -3   6   5      470.82      498.28      6.77 o 
  -2   6   5      184.28      168.21      3.43 o 
  -1   6   5      430.11      463.04      5.53 o 
   0   6   5       45.25       43.52      1.66 o 
   1   6   5     1333.88     1366.58     11.52 o 
   2   6   5      108.41      162.24      3.38 o 
   3   6   5        0.01        0.16      1.52 o 
   4   6   5       91.56      112.03      2.82 o 
   5   6   5      308.07      303.27      6.81 o 
   6   6   5      100.63       90.65      4.74 o 
   7   6   5      718.66      680.40     18.27 o 
   8   6   5        1.95       -0.27      6.61 o 
   9   6   5       41.02       54.53     10.08 o 
 -10   7   5       65.91       72.42      5.16 o 
  -9   7   5      116.97      111.71      5.36 o 
  -8   7   5       11.13        2.49      3.06 o 
  -7   7   5      163.48      172.87      7.99 o 
  -6   7   5        1.59       -3.46      3.46 o 
  -5   7   5      217.35      219.10      4.48 o 
  -4   7   5        0.26       -1.68      1.68 o 
  -3   7   5      185.73      204.74      3.30 o 
  -2   7   5      839.34      883.98      9.24 o 
  -1   7   5     2005.57     2181.97     18.67 o 
   0   7   5     4391.19     4785.50     37.56 o 
   1   7   5     1051.58     1209.01     10.97 o 
   2   7   5      125.22      122.46      2.80 o 
   3   7   5      413.89      500.19      5.92 o 
   4   7   5      126.68      138.64      3.52 o 
   5   7   5        2.94        9.36      3.09 o 
   6   7   5       15.31        7.67      3.78 o 
   7   7   5        0.65       -0.29      6.27 o 
   8   7   5       40.82       41.53      6.99 o 
   9   7   5      317.10      315.40     36.22 o 
 -10   8   5        8.44       10.84      5.05 o 
  -9   8   5      117.82      132.33      6.95 o 
  -8   8   5      292.96      297.39      8.08 o 
  -7   8   5        4.48        2.44      3.07 o 
  -6   8   5        1.05       -2.94      2.94 o 
  -5   8   5        0.36        1.47      2.41 o 
  -4   8   5     1390.24     1433.69     14.87 o 
  -3   8   5      592.27      643.14      7.48 o 
  -2   8   5      914.65      946.43      8.70 o 
  -1   8   5      300.46      338.93      4.58 o 
   0   8   5      943.96     1064.37      9.98 o 
   1   8   5      214.65      250.69      4.15 o 
   2   8   5       22.17       16.19      1.65 o 
   3   8   5      161.46      133.25      3.03 o 
   4   8   5      175.36      178.37      3.89 o 
   5   8   5      501.06      468.03      9.99 o 
   6   8   5       48.17       40.49      5.31 o 
   7   8   5      109.86      100.41      8.17 o 
   8   8   5       17.60        8.65      6.39 o 
   9   8   5       77.99       74.75     11.25 o 
  -9   9   5       18.15       20.09      8.17 o 
  -8   9   5       12.26        8.96      3.76 o 
  -7   9   5       28.35       25.09      4.89 o 
  -6   9   5       81.83       79.07      4.58 o 
  -5   9   5      953.96      937.01     13.36 o 
  -4   9   5       40.21       39.02      3.01 o 
  -3   9   5      278.95      280.67      4.60 o 
  -2   9   5       77.79       88.48      2.37 o 
  -1   9   5     1484.48     1647.45     14.32 o 
   0   9   5      759.84      902.81      8.93 o 
   1   9   5      428.54      476.66      5.96 o 
   2   9   5     2820.91     3108.66     26.36 o 
   3   9   5      478.96      477.22      6.08 o 
   4   9   5       20.05       26.75      2.29 o 
   5   9   5       80.05       58.84      2.50 o 
   6   9   5      706.84      695.41     18.78 o 
   7   9   5      125.94      103.33      8.28 o 
   8   9   5      432.79      449.76     16.05 o 
   9   9   5        0.01        4.44      7.96 o 
  -9  10   5        0.01       -4.52      4.52 o 
  -8  10   5       56.12       48.59      5.62 o 
  -7  10   5        6.79        4.02      4.91 o 
  -6  10   5      133.24      135.08      6.25 o 
  -5  10   5        9.07        0.26      3.33 o 
  -4  10   5       58.45       56.72      3.75 o 
  -3  10   5      300.50      353.46      5.50 o 
  -2  10   5     1259.44     1386.85     12.92 o 
  -1  10   5      565.73      633.76      6.87 o 
   0  10   5     1206.59     1374.38     12.18 o 
   1  10   5      142.67      132.08      2.91 o 
   2  10   5      220.44      261.19      4.39 o 
   3  10   5      190.88      199.91      4.25 o 
   4  10   5       64.91       58.76      3.01 o 
   5  10   5      171.63      195.31      4.59 o 
   6  10   5      110.05       99.01     10.64 o 
   7  10   5       16.53       19.12      6.37 o 
   8  10   5      179.44      184.49     11.11 o 
   9  10   5        4.68        5.76      7.25 o 
  -9  11   5        2.58       -4.07      8.88 o 
  -8  11   5       77.46       74.56      7.31 o 
  -7  11   5      176.43      163.19      7.76 o 
  -6  11   5      167.03      161.56      6.43 o 
  -5  11   5     1128.18     1075.40     18.28 o 
  -4  11   5     1317.22     1311.20     13.81 o 
  -3  11   5       42.76       49.72      2.80 o 
  -2  11   5        4.48        6.68      1.73 o 
  -1  11   5      411.34      394.23      6.60 o 
   0  11   5      687.90      680.09      7.63 o 
   1  11   5      254.67      264.33      4.25 o 
   2  11   5      343.10      304.15      4.75 o 
   3  11   5       70.48       84.35      3.07 o 
   4  11   5     1270.47     1147.71     14.16 o 
   5  11   5        1.26       -2.20      2.20 o 
   6  11   5      382.60      349.50     11.65 o 
   7  11   5      516.51      491.31     19.19 o 
   8  11   5       44.19       43.04      7.97 o 
   9  11   5       35.21       10.24      7.49 o 
  -9  12   5       33.76       29.17      6.27 o 
  -8  12   5      445.95      468.36     13.74 o 
  -7  12   5      111.59      111.89      7.03 o 
  -6  12   5       15.88       18.47      4.94 o 
  -5  12   5      116.54      125.17      5.99 o 
  -4  12   5      160.86      154.71      4.41 o 
  -3  12   5        0.18        0.59      2.12 o 
  -2  12   5      486.44      452.04      6.04 o 
  -1  12   5       25.27       24.20      2.28 o 
   0  12   5       22.45       23.74      2.12 o 
   1  12   5     2724.57     2683.95     21.99 o 
   2  12   5      245.11      218.11      3.89 o 
   3  12   5      703.10      653.93     10.75 o 
   4  12   5      164.75      173.92      5.44 o 
   5  12   5      213.94      246.73      5.82 o 
   6  12   5       69.60       68.46      9.73 o 
   7  12   5      195.24      219.95     11.67 o 
   8  12   5       21.22       24.24      8.33 o 
  -9  13   5       76.62       85.86      7.81 o 
  -8  13   5      213.14      228.19     10.11 o 
  -7  13   5        1.66       -4.79      4.79 o 
  -6  13   5       49.58       51.00      5.74 o 
  -5  13   5       38.14       34.01      5.15 o 
  -4  13   5      370.39      339.66      6.64 o 
  -3  13   5      431.78      433.40      7.01 o 
  -2  13   5       47.97       48.91      2.64 o 
  -1  13   5        3.99        5.50      2.10 o 
   0  13   5      317.64      310.44      5.16 o 
   1  13   5       52.71       60.32      2.60 o 
   2  13   5      104.88       97.82      2.96 o 
   3  13   5      743.21      670.60      9.07 o 
   4  13   5       18.37       19.82      3.28 o 
   5  13   5       32.66       27.16      4.03 o 
   6  13   5       26.61       24.39      5.82 o 
   7  13   5        4.17       -1.51      7.54 o 
   8  13   5        0.23       -3.47      7.00 o 
  -8  14   5        0.98        0.60      7.62 o 
  -7  14   5       17.34        4.81      5.47 o 
  -6  14   5      157.44      138.58      7.94 o 
  -5  14   5       34.58       52.12      5.94 o 
  -4  14   5       33.90       29.28      4.02 o 
  -3  14   5      271.22      301.68      6.37 o 
  -2  14   5      293.85      288.53      6.00 o 
  -1  14   5        3.25        0.79      2.34 o 
   0  14   5      912.52      852.19      9.17 o 
   1  14   5      994.83      964.38     10.60 o 
   2  14   5      683.68      709.28      8.64 o 
   3  14   5      472.51      513.23     10.13 o 
   4  14   5      729.52      633.84     13.44 o 
   5  14   5      182.29      171.03      5.51 o 
   6  14   5      370.42      364.34     21.19 o 
   7  14   5       80.04       97.36     10.03 o 
   8  14   5       83.30       89.59     11.61 o 
  -8  15   5       51.12       59.59     12.75 o 
  -7  15   5      897.03      859.95     24.68 o 
  -6  15   5      447.18      404.15     12.92 o 
  -5  15   5       22.35       15.18      5.30 o 
  -4  15   5     1174.63     1050.34     17.95 o 
  -3  15   5      210.44      183.91      5.79 o 
  -2  15   5      687.13      564.56     10.22 o 
  -1  15   5      140.17      123.32      4.17 o 
   0  15   5      728.26      696.54      9.26 o 
   1  15   5        0.73       -2.31      2.31 o 
   2  15   5        0.02       -2.36      2.36 o 
   3  15   5      146.89      118.66      5.39 o 
   4  15   5      298.63      316.15      9.48 o 
   5  15   5      150.98      150.85      6.61 o 
   6  15   5       21.42       13.48      6.54 o 
   7  15   5      290.26      276.49     14.07 o 
   8  15   5       89.27       92.70     10.51 o 
  -8  16   5      251.13      245.41     18.79 o 
  -7  16   5       41.21       44.98      6.97 o 
  -6  16   5       34.39       32.82      6.61 o 
  -5  16   5       22.15        9.28      7.31 o 
  -4  16   5      406.12      357.01      7.77 o 
  -3  16   5      296.07      299.16      9.14 o 
  -2  16   5      960.40      786.43     12.38 o 
  -1  16   5      702.39      682.25     10.77 o 
   0  16   5      256.90      234.15      6.79 o 
   1  16   5      104.94      115.84      4.35 o 
   2  16   5       22.75       34.34      4.36 o 
   3  16   5        0.93       -0.54      4.00 o 
   4  16   5      374.13      369.00     10.49 o 
   5  16   5        3.83       -3.36      3.75 o 
   6  16   5       63.66       51.19     11.64 o 
   7  16   5       13.12       22.53      8.24 o 
  -7  17   5       41.32       46.95      7.37 o 
  -6  17   5      419.80      426.51     18.10 o 
  -5  17   5      222.79      203.34      6.10 o 
  -4  17   5      275.29      234.21     14.62 o 
  -3  17   5      213.92      197.16     12.73 o 
  -2  17   5      427.60      414.41      9.41 o 
  -1  17   5       41.25       32.23      3.65 o 
   0  17   5       21.77       14.66      3.68 o 
   1  17   5       48.39       51.75      3.86 o 
   2  17   5       31.62       29.03      3.64 o 
   3  17   5      184.13      196.15      8.01 o 
   4  17   5      290.59      308.66     10.05 o 
   5  17   5       27.26       35.30      4.81 o 
   6  17   5      364.95      354.45     15.68 o 
   7  17   5       24.79        6.52      9.92 o 
  -7  18   5       21.62       16.10      6.82 o 
  -6  18   5       30.49       22.49      6.54 o 
  -5  18   5        3.31        2.54      2.89 o 
  -4  18   5      391.02      387.37     10.61 o 
  -3  18   5       20.44       12.96      4.88 o 
  -2  18   5       12.21       17.71      3.93 o 
  -1  18   5      363.75      364.22      9.24 o 
   0  18   5       23.91       14.26      3.64 o 
   1  18   5      134.47      127.43      6.24 o 
   2  18   5       14.28        7.21      3.73 o 
   3  18   5       42.72       28.17      7.64 o 
   4  18   5       26.76       33.45      5.82 o 
   5  18   5       27.90       26.59      4.93 o 
   6  18   5      116.35      119.65      6.96 o 
   7  18   5      233.24      232.06     14.62 o 
  -7  19   5       21.49       29.36      7.36 o 
  -6  19   5       36.26       39.65      7.40 o 
  -5  19   5       28.20       34.92      3.96 o 
  -4  19   5        5.83        6.84      4.35 o 
  -3  19   5      168.74      152.83      7.54 o 
  -2  19   5      651.00      615.88     13.78 o 
  -1  19   5      317.00      290.03      8.49 o 
   0  19   5       79.38       90.48      5.21 o 
   1  19   5      182.39      181.12      6.03 o 
   2  19   5      412.83      413.93     10.81 o 
   3  19   5        3.01        6.77      5.42 o 
   4  19   5      284.50      295.99     16.73 o 
   5  19   5       75.05       71.82      6.90 o 
   6  19   5        0.23        3.36      4.96 o 
  -6  20   5      130.16      137.10      9.76 o 
  -5  20   5       22.87       24.53      5.60 o 
  -4  20   5        1.14       -1.64      4.41 o 
  -3  20   5        7.31        3.63      5.34 o 
  -2  20   5      416.36      437.80     11.68 o 
  -1  20   5      322.82      351.03     10.43 o 
   0  20   5      178.97      167.98      6.59 o 
   1  20   5        3.51        4.55      3.54 o 
   2  20   5       44.41       55.17      5.71 o 
   3  20   5      241.94      221.89     10.30 o 
   4  20   5      114.46      123.64      8.34 o 
   5  20   5        3.32        0.03      5.21 o 
   6  20   5       67.91       82.70     13.15 o 
  -6  21   5       59.00       53.29     11.81 o 
  -5  21   5      223.70      237.12      8.98 o 
  -4  21   5       59.14       61.32      6.19 o 
  -3  21   5      157.87      162.88     10.25 o 
  -2  21   5       17.20       18.26      4.82 o 
  -1  21   5      384.56      397.56     22.21 o 
   0  21   5      518.99      580.55     11.06 o 
   1  21   5       76.67       76.81      5.35 o 
   2  21   5       26.94       30.71      5.44 o 
   3  21   5      111.51      109.23      8.61 o 
   4  21   5      109.92      122.18      8.60 o 
   5  21   5       39.28       29.86     11.29 o 
  -5  22   5      425.57      474.61     23.66 o 
  -4  22   5       61.75       66.64      7.29 o 
  -3  22   5      115.52      119.94      8.89 o 
  -2  22   5       93.35      104.20      7.43 o 
  -1  22   5       53.23       64.34      7.70 o 
   0  22   5       33.04       41.24      5.27 o 
   1  22   5        6.06        5.78      4.37 o 
   2  22   5      276.67      258.03     13.61 o 
   3  22   5        5.74        4.77      6.03 o 
   4  22   5       13.72       20.91      6.57 o 
   5  22   5       48.98       48.77     12.59 o 
  -4  23   5       24.21       26.64     24.02 o 
  -3  23   5      245.55      257.98     11.68 o 
  -2  23   5      160.13      150.46      7.92 o 
  -1  23   5      136.09      173.48     10.25 o 
   0  23   5        0.00        1.02      5.00 o 
   1  23   5       39.32       58.70      6.15 o 
   2  23   5       29.80       30.58      6.03 o 
   3  23   5       13.08       17.58      6.88 o 
   4  23   5      174.71      151.92     16.03 o 
  -4  24   5        7.80       15.68     18.64 o 
  -3  24   5      292.70      330.80     24.24 o 
  -2  24   5        0.11       -2.01      4.83 o 
  -1  24   5       10.85       22.14      7.50 o 
   0  24   5       11.87       15.99      6.75 o 
   1  24   5        6.61       -5.69      5.69 o 
   2  24   5       19.13       12.80      5.66 o 
   3  24   5       20.25       36.38     12.08 o 
  -2  25   5      230.84      255.29     12.71 o 
  -1  25   5      248.95      270.08     12.93 o 
   0  25   5        9.48       14.46      7.99 o 
   1  25   5       84.80      111.86     10.44 o 
   2  25   5      124.25      119.63     16.17 o 
  -6   0   6     1791.26     1895.70     68.98 o 
  -4   0   6      365.09      338.49     20.04 o 
  -2   0   6     1914.99     1926.40     23.29 o 
   0   0   6     3000.19     2938.74     30.66 o 
   2   0   6      113.25       90.22      2.93 o 
   4   0   6      442.55      415.40      8.17 o 
   6   0   6       81.60       76.83      6.31 o 
   8   0   6       26.29       32.14     10.19 o 
  -7   1   6       77.25       77.04     15.00 o 
  -6   1   6      355.45      354.38     30.85 o 
  -5   1   6      119.97      120.32     11.37 o 
  -4   1   6      555.44      597.87     18.88 o 
  -3   1   6      660.71      702.24      8.25 o 
  -2   1   6     2884.99     3010.95     25.33 o 
  -1   1   6     2898.59     2924.71     20.17 o 
   0   1   6     1347.18     1438.60     10.57 o 
   1   1   6     1960.94     2005.46     14.87 o 
   2   1   6      138.53      127.56      2.50 o 
   3   1   6     1296.60     1371.04     12.92 o 
   4   1   6      235.55      251.64      3.90 o 
   5   1   6      823.54      873.52     11.84 o 
   6   1   6        8.93        5.04      3.21 o 
   7   1   6       84.49       94.06      4.99 o 
   8   1   6        0.03        1.56      5.26 o 
   9   1   6        4.41       -0.47     14.39 o 
  -7   2   6      206.14      197.30     19.48 o 
  -6   2   6      161.48      157.10     17.24 o 
  -5   2   6        2.00        3.70      8.12 o 
  -4   2   6      497.89      543.69     12.40 o 
  -3   2   6      330.13      390.31      5.18 o 
  -2   2   6      944.02      959.81      7.78 o 
  -1   2   6     2769.72     2793.16     19.91 o 
   0   2   6      297.39      280.97      3.07 o 
   1   2   6      303.45      281.20      3.83 o 
   2   2   6      985.41     1099.66      9.23 o 
   3   2   6       12.87       12.41      1.70 o 
   4   2   6      167.22      186.50      3.49 o 
   5   2   6        3.61       -2.16      2.48 o 
   6   2   6       34.72       21.47      3.88 o 
   7   2   6      619.02      618.45     11.73 o 
   8   2   6       33.25       32.70      6.34 o 
   9   2   6      517.76      512.08     19.87 o 
  -9   3   6       27.49       26.65      5.26 o 
  -8   3   6      139.97      118.92     18.03 o 
  -7   3   6       45.99       30.12     13.44 o 
  -6   3   6       70.51       61.59     13.77 o 
  -5   3   6      187.30      186.32      5.08 o 
  -4   3   6      393.30      392.10      5.35 o 
  -3   3   6        3.48        2.34      1.35 o 
  -2   3   6      232.89      257.01      2.86 o 
  -1   3   6      980.97     1022.56      8.82 o 
   0   3   6     2748.81     2788.53     19.56 o 
   1   3   6     1239.23     1402.98     11.26 o 
   2   3   6     1504.19     1611.46     12.87 o 
   3   3   6      416.19      475.22      5.84 o 
   4   3   6     1958.53     2195.22     19.66 o 
   5   3   6      319.37      290.11      6.36 o 
   6   3   6      818.90      854.66     16.92 o 
   7   3   6       45.31       43.81      5.11 o 
   8   3   6       16.44       11.63      5.76 o 
   9   3   6      175.44      173.74     12.39 o 
 -10   4   6      123.32      131.97      5.03 o 
  -9   4   6       25.02       24.51      2.75 o 
  -8   4   6      223.48      213.47      7.49 o 
  -7   4   6      137.18      134.28      6.00 o 
  -6   4   6      136.13      141.87      4.16 o 
  -5   4   6       38.60       59.72      2.31 o 
  -4   4   6      578.37      654.83      7.72 o 
  -3   4   6      227.13      242.86      3.88 o 
  -2   4   6      305.11      347.10      3.52 o 
  -1   4   6      616.32      570.39      5.38 o 
   0   4   6     7078.29     7327.07     48.22 o 
   1   4   6      129.74      101.91      2.07 o 
   2   4   6      428.18      425.99      4.92 o 
   3   4   6     2092.43     2311.33     20.68 o 
   4   4   6      124.30      146.89      3.17 o 
   5   4   6     1035.96     1074.71     14.03 o 
   6   4   6     1630.25     1642.86     30.38 o 
   7   4   6       59.91       64.92      5.93 o 
   8   4   6       19.29       15.15      6.16 o 
   9   4   6      139.43      121.52     20.83 o 
 -10   5   6      210.38      226.69     10.96 o 
  -9   5   6       13.42       20.55      3.32 o 
  -8   5   6      262.30      246.37      6.06 o 
  -7   5   6       78.04       82.41      4.13 o 
  -6   5   6      866.22      867.95     14.12 o 
  -5   5   6      478.88      467.46      7.57 o 
  -4   5   6       19.60       18.15      1.80 o 
  -3   5   6        1.67       -1.01      1.47 o 
  -2   5   6      195.10      233.24      3.67 o 
  -1   5   6     1272.05     1287.31     11.51 o 
   0   5   6      320.83      314.42      3.84 o 
   1   5   6       85.01       83.91      1.95 o 
   2   5   6       24.54       34.71      1.87 o 
   3   5   6       87.46       82.77      2.31 o 
   4   5   6        0.16       -1.18      1.59 o 
   5   5   6      758.30      733.09     10.80 o 
   6   5   6       41.77       45.15      4.06 o 
   7   5   6       71.11       61.91      5.86 o 
   8   5   6       32.17       25.39      6.43 o 
   9   5   6       72.96       56.61      9.38 o 
 -10   6   6        1.72        1.80      3.95 o 
  -9   6   6      288.25      284.15      7.64 o 
  -8   6   6        4.63        2.03      3.40 o 
  -7   6   6       59.35       47.31      3.96 o 
  -6   6   6      405.96      379.86      9.36 o 
  -5   6   6      264.89      273.27      5.46 o 
  -4   6   6      376.87      434.27      6.51 o 
  -3   6   6      283.15      316.30      5.18 o 
  -2   6   6       32.86       41.77      2.02 o 
  -1   6   6     1372.76     1514.06     14.04 o 
   0   6   6     4121.85     4297.75     31.69 o 
   1   6   6     1142.50     1236.62     11.09 o 
   2   6   6     2880.11     3118.71     22.91 o 
   3   6   6      227.51      215.41      3.65 o 
   4   6   6       29.96       23.48      2.01 o 
   5   6   6     1182.42     1263.73     16.21 o 
   6   6   6      160.96      162.09      6.84 o 
   7   6   6      194.16      192.36      9.86 o 
   8   6   6        4.01       -4.75      5.74 o 
   9   6   6        1.75        7.59      7.68 o 
 -10   7   6        0.00        2.67      3.66 o 
  -9   7   6        0.51       -0.26      3.31 o 
  -8   7   6        0.03       -2.01      2.89 o 
  -7   7   6      656.00      663.58     13.52 o 
  -6   7   6      332.61      327.86      7.66 o 
  -5   7   6      188.40      173.00      4.42 o 
  -4   7   6     1519.17     1584.66     18.55 o 
  -3   7   6      109.32      109.77      2.45 o 
  -2   7   6     2090.06     2370.90     22.92 o 
  -1   7   6      529.88      598.87      8.06 o 
   0   7   6     2725.94     2918.13     22.20 o 
   1   7   6      856.99      905.25      8.52 o 
   2   7   6       19.16       15.90      1.71 o 
   3   7   6       79.14       96.95      2.68 o 
   4   7   6       13.46       10.43      1.95 o 
   5   7   6      125.54      145.57      4.54 o 
   6   7   6      224.49      211.51     10.08 o 
   7   7   6      128.94      127.03     11.76 o 
   8   7   6      392.15      405.68     15.52 o 
   9   7   6      181.15      191.31     18.42 o 
  -9   8   6       44.81       49.21      4.46 o 
  -8   8   6       86.48       87.37      4.78 o 
  -7   8   6       39.86       52.68      4.00 o 
  -6   8   6     2032.63     2008.73     29.11 o 
  -5   8   6        3.75        0.55      2.45 o 
  -4   8   6      203.80      189.01      4.10 o 
  -3   8   6      760.42      774.52      8.72 o 
  -2   8   6      648.37      710.72      6.98 o 
  -1   8   6       47.23       51.88      2.26 o 
   0   8   6      865.25      972.84      8.75 o 
   1   8   6       81.32       75.11      2.39 o 
   2   8   6      128.47      153.42      4.03 o 
   3   8   6      232.43      226.16      4.28 o 
   4   8   6      333.34      361.38      5.75 o 
   5   8   6      236.60      250.73      5.89 o 
   6   8   6      137.57      131.62      8.80 o 
   7   8   6       14.35        4.28      5.86 o 
   8   8   6       86.00       76.08      8.36 o 
   9   8   6      143.19      130.55     12.00 o 
  -9   9   6        6.89        4.41      9.20 o 
  -8   9   6      485.96      489.47     10.96 o 
  -7   9   6       41.99       40.28      4.33 o 
  -6   9   6      670.93      661.92     12.58 o 
  -5   9   6        0.08       -2.62      3.14 o 
  -4   9   6        6.28       -0.05      2.29 o 
  -3   9   6      799.70      872.37      9.90 o 
  -2   9   6      185.43      206.81      3.64 o 
  -1   9   6      844.59      894.63      9.58 o 
   0   9   6      602.44      644.50      7.06 o 
   1   9   6      136.79      132.50      2.97 o 
   2   9   6      222.34      249.08      4.24 o 
   3   9   6       25.40       22.03      2.15 o 
   4   9   6      103.92      111.91      3.45 o 
   5   9   6       74.67       59.46      3.89 o 
   6   9   6       74.97       87.07      7.79 o 
   7   9   6       74.89       71.61      8.70 o 
   8   9   6       48.95       45.94      7.69 o 
   9   9   6        7.04        8.42      8.23 o 
  -9  10   6        0.00       -4.57      4.57 o 
  -8  10   6        1.84       -4.30      4.30 o 
  -7  10   6        4.01       -0.19      3.51 o 
  -6  10   6        5.31        9.26      3.54 o 
  -5  10   6      521.18      478.25     10.52 o 
  -4  10   6       39.10       48.02      3.61 o 
  -3  10   6       44.04       47.66      2.43 o 
  -2  10   6      108.71      124.32      2.93 o 
  -1  10   6      245.26      270.42      4.61 o 
   0  10   6     3327.57     3460.92     29.43 o 
   1  10   6       96.30       96.35      2.64 o 
   2  10   6      211.70      230.11      4.30 o 
   3  10   6       17.63        8.65      2.04 o 
   4  10   6     1360.67     1435.84     15.94 o 
   5  10   6        0.73       -2.22      2.29 o 
   6  10   6      639.41      581.54     17.62 o 
   7  10   6       68.25       70.96      8.07 o 
   8  10   6       93.65      117.91      9.86 o 
   9  10   6       60.16       51.41     12.06 o 
  -9  11   6       33.91       28.19      8.73 o 
  -8  11   6      112.28      122.29      7.26 o 
  -7  11   6       12.27        9.78      4.76 o 
  -6  11   6        1.90        2.69      3.66 o 
  -5  11   6       43.06       33.61      4.21 o 
  -4  11   6        0.06       -1.72      1.72 o 
  -3  11   6      665.91      677.62      8.73 o 
  -2  11   6      727.87      690.91      7.77 o 
  -1  11   6      122.57      114.11      3.21 o 
   0  11   6      826.14      795.66      8.84 o 
   1  11   6      459.47      457.31      6.02 o 
   2  11   6      961.68      967.85      9.55 o 
   3  11   6      132.48      149.13      3.83 o 
   4  11   6       45.76       32.05      2.96 o 
   5  11   6      196.91      198.66      5.34 o 
   6  11   6       31.42       24.43      9.11 o 
   7  11   6       16.16       10.10      6.65 o 
   8  11   6       17.69       21.32      7.51 o 
  -9  12   6        0.26        1.35      5.40 o 
  -8  12   6       92.07       95.31      7.19 o 
  -7  12   6        0.05        3.16      4.58 o 
  -6  12   6      238.36      236.96      9.38 o 
  -5  12   6        0.37       -3.53      3.53 o 
  -4  12   6        2.18        2.37      1.97 o 
  -3  12   6        4.09        4.06      2.20 o 
  -2  12   6       92.61       84.64      2.79 o 
  -1  12   6       26.77       25.37      2.32 o 
   0  12   6       31.58       29.59      2.24 o 
   1  12   6      377.73      390.07      5.69 o 
   2  12   6        3.83        1.58      1.90 o 
   3  12   6       37.30       24.99      2.75 o 
   4  12   6     1312.13     1270.73     17.59 o 
   5  12   6       64.31       67.43      4.94 o 
   6  12   6        2.80       -4.93      5.82 o 
   7  12   6       56.32       62.41      8.41 o 
   8  12   6        9.79        4.41      7.38 o 
  -9  13   6        9.83       10.40      6.10 o 
  -8  13   6       11.53       17.95      5.80 o 
  -7  13   6       37.38       36.43      5.82 o 
  -6  13   6       58.57       52.75      5.84 o 
  -5  13   6       10.82       12.99      5.77 o 
  -4  13   6       47.11       40.25      2.91 o 
  -3  13   6        4.69       -2.27      2.27 o 
  -2  13   6       50.89       43.87      2.48 o 
  -1  13   6        0.61       -1.31      2.09 o 
   0  13   6      108.12      103.60      3.26 o 
   1  13   6      244.58      234.99      4.91 o 
   2  13   6      153.33      138.00      3.92 o 
   3  13   6     1146.07     1121.25     13.37 o 
   4  13   6      152.72      140.91      6.01 o 
   5  13   6      108.85      103.32      4.58 o 
   6  13   6       28.68       22.08      7.10 o 
   7  13   6       34.30       45.49      8.14 o 
   8  13   6        0.70       -3.86     11.49 o 
  -8  14   6       52.14       45.78      6.77 o 
  -7  14   6      184.01      184.97      9.15 o 
  -6  14   6       99.89      113.53      7.47 o 
  -5  14   6       51.94       47.10      5.80 o 
  -4  14   6      371.94      337.00      6.97 o 
  -3  14   6      122.58      125.85      4.30 o 
  -2  14   6       53.84       45.31      3.14 o 
  -1  14   6       36.07       42.36      3.32 o 
   0  14   6        0.10       -0.07      2.17 o 
   1  14   6     3148.72     3003.46     27.86 o 
   2  14   6      507.49      435.80      7.62 o 
   3  14   6     1413.41     1359.15     19.43 o 
   4  14   6      204.36      135.88      6.48 o 
   5  14   6      138.07      141.36      8.95 o 
   6  14   6      118.46      106.86      9.66 o 
   7  14   6        8.60        1.01      8.18 o 
   8  14   6      154.17      115.13     14.13 o 
  -8  15   6      126.71      130.34     11.10 o 
  -7  15   6      131.51      129.77      8.51 o 
  -6  15   6       73.64       74.34      6.95 o 
  -5  15   6       24.78       16.59      5.31 o 
  -4  15   6      280.79      264.45      6.53 o 
  -3  15   6       61.59       74.88      4.44 o 
  -2  15   6      244.43      186.82      5.33 o 
  -1  15   6      205.75      180.88      5.35 o 
   0  15   6      442.24      391.40      7.29 o 
   1  15   6      162.69      155.51      5.09 o 
   2  15   6     1048.00      871.55     11.78 o 
   3  15   6       18.75        9.67      3.59 o 
   4  15   6      202.44      182.98      7.39 o 
   5  15   6      148.48      153.74      7.24 o 
   6  15   6      153.99      168.29     14.67 o 
   7  15   6        0.51       -0.79      7.29 o 
  -8  16   6       78.23       96.09      8.61 o 
  -7  16   6       72.10       82.72      7.82 o 
  -6  16   6       58.84       49.34      6.97 o 
  -5  16   6      368.39      343.48     18.55 o 
  -4  16   6       25.17       30.08      3.76 o 
  -3  16   6       34.76       20.89      4.35 o 
  -2  16   6      445.57      360.65      8.64 o 
  -1  16   6      204.34      208.90      5.91 o 
   0  16   6        0.90       -1.99      3.15 o 
   1  16   6        1.08       -2.38      2.93 o 
   2  16   6      165.33      147.20      5.06 o 
   3  16   6       92.18       98.34      6.25 o 
   4  16   6        0.07       -1.19      4.19 o 
   5  16   6       71.68       55.43      5.62 o 
   6  16   6        0.09       -6.47      6.47 o 
   7  16   6       25.38       28.91     10.47 o 
  -7  17   6      182.50      192.40     10.27 o 
  -6  17   6        2.03        8.63      5.91 o 
  -5  17   6      264.80      264.29     12.83 o 
  -4  17   6        0.04       -2.37      3.63 o 
  -3  17   6      290.35      280.35      9.11 o 
  -2  17   6      103.04       79.30      4.98 o 
  -1  17   6      448.89      403.79     10.21 o 
   0  17   6     1048.41      968.04     14.71 o 
   1  17   6      634.57      620.07     10.47 o 
   2  17   6      196.81      174.01      5.58 o 
   3  17   6       27.60       10.12      4.63 o 
   4  17   6        0.02        1.31      4.29 o 
   5  17   6        8.32        7.42      4.76 o 
   6  17   6        0.09        0.55      4.69 o 
   7  17   6       23.08       21.66      8.72 o 
  -7  18   6      135.60      155.52     12.15 o 
  -6  18   6        0.38        1.03      5.77 o 
  -5  18   6        1.44        0.46      3.01 o 
  -4  18   6       20.18       12.49      4.32 o 
  -3  18   6      214.64      170.07      7.50 o 
  -2  18   6       53.83       53.34      6.03 o 
  -1  18   6     1435.47     1339.63     19.90 o 
   0  18   6       62.38       64.71      5.09 o 
   1  18   6       46.01       44.86      4.11 o 
   2  18   6       90.07       79.68      5.13 o 
   3  18   6      323.75      318.42     11.58 o 
   4  18   6        2.80        5.21      5.06 o 
   5  18   6      496.82      548.01     20.82 o 
   6  18   6      252.43      277.75     11.11 o 
  -7  19   6       42.92       48.37      7.92 o 
  -6  19   6      191.68      218.72     18.82 o 
  -5  19   6        1.47        6.68      3.18 o 
  -4  19   6      154.00      143.52      7.02 o 
  -3  19   6       18.04       20.66      4.93 o 
  -2  19   6      509.66      458.30     11.73 o 
  -1  19   6      145.63      171.59     11.88 o 
   0  19   6      202.23      169.30      6.25 o 
   1  19   6      154.99      158.54      5.77 o 
   2  19   6        0.87        3.97      4.13 o 
   3  19   6       53.14       55.08      6.60 o 
   4  19   6        7.40        3.33      5.39 o 
   5  19   6      160.70      176.02      8.82 o 
   6  19   6       79.18       99.32      7.56 o 
  -6  20   6        0.01        2.53      6.47 o 
  -5  20   6       24.23        8.40      5.99 o 
  -4  20   6       38.92       40.80      5.85 o 
  -3  20   6      168.53      141.16      8.50 o 
  -2  20   6      316.82      302.39      9.74 o 
  -1  20   6       53.30       57.95      6.10 o 
   0  20   6       78.27       81.67      5.17 o 
   1  20   6       72.90       75.49      4.87 o 
   2  20   6       41.01       45.55      5.69 o 
   3  20   6       82.18       77.10      7.55 o 
   4  20   6      212.45      221.72     10.53 o 
   5  20   6       38.61       48.50      6.62 o 
   6  20   6       11.85        4.87     10.61 o 
  -6  21   6      304.35      317.71     15.98 o 
  -5  21   6        7.12        3.57      4.17 o 
  -4  21   6      236.35      285.98     11.00 o 
  -3  21   6       90.70       93.71      7.57 o 
  -2  21   6       71.66       65.55      5.78 o 
  -1  21   6       98.58      104.62      8.34 o 
   0  21   6       70.75       68.96      4.86 o 
   1  21   6        9.04       12.02      4.14 o 
   2  21   6        2.48        8.57      7.96 o 
   3  21   6      312.71      356.35     13.42 o 
   4  21   6        6.49        8.16      5.98 o 
   5  21   6       14.07       -5.19      9.07 o 
  -5  22   6        8.82        5.78      5.67 o 
  -4  22   6      163.98      189.73      9.51 o 
  -3  22   6       11.92        9.07      5.92 o 
  -2  22   6      487.83      541.24     13.67 o 
  -1  22   6       57.97       71.03      7.77 o 
   0  22   6       37.40       42.22      5.52 o 
   1  22   6       85.98       84.95      6.11 o 
   2  22   6      132.09      135.08      7.86 o 
   3  22   6        5.84        4.16      6.10 o 
   4  22   6       14.24       29.86     11.03 o 
  -4  23   6     1196.56     1285.52     76.20 o 
  -3  23   6      221.09      212.72     10.74 o 
  -2  23   6      369.56      385.70     11.79 o 
  -1  23   6        3.85       -2.37      7.26 o 
   0  23   6       37.74       34.17      5.34 o 
   1  23   6        1.43       -3.11      4.88 o 
   2  23   6      101.89      101.17      7.47 o 
   3  23   6       34.26       31.56      8.65 o 
   4  23   6       44.74       64.26     13.44 o 
  -3  24   6      190.19      226.33     17.66 o 
  -2  24   6       22.09       25.14      5.57 o 
  -1  24   6      102.78      113.89     12.75 o 
   0  24   6       48.71       53.00      9.10 o 
   1  24   6       17.86       25.03      7.88 o 
   2  24   6       43.62       47.06      6.56 o 
   3  24   6       78.76       87.68     13.93 o 
  -2  25   6       12.10       18.81      6.67 o 
  -1  25   6        1.38       -0.25      7.93 o 
   0  25   6       59.18       79.00      9.65 o 
   1  25   6       42.49       45.50      8.73 o 
  -7   0   7      219.56      173.00     18.92 o 
  -5   0   7      145.45      143.44     15.00 o 
  -3   0   7      164.47      195.18      5.12 o 
  -1   0   7    12712.57    13113.08    123.67 o 
   1   0   7     5453.23     5808.38     59.52 o 
   3   0   7     3431.94     3787.84     42.62 o 
   5   0   7     1451.83     1496.77     25.95 o 
   7   0   7      163.55      167.02     11.41 o 
   9   0   7       57.66       46.24     12.54 o 
  -7   1   7      203.25      196.62     20.38 o 
  -6   1   7      463.72      462.13     19.29 o 
  -5   1   7        8.65        3.88      8.06 o 
  -4   1   7      872.40      961.90     11.39 o 
  -3   1   7       72.85       86.84      2.33 o 
  -2   1   7       20.68       24.57      1.24 o 
  -1   1   7      998.97     1038.82      7.71 o 
   0   1   7     3361.88     3548.20     24.60 o 
   1   1   7      835.64      818.01      7.30 o 
   2   1   7      249.29      263.69      3.73 o 
   3   1   7       82.39       85.31      2.32 o 
   4   1   7      697.11      731.73      8.05 o 
   5   1   7     2303.98     2453.36     27.68 o 
   6   1   7        0.94       -0.82      3.31 o 
   7   1   7      485.39      504.98     20.83 o 
   8   1   7       91.32       89.66     10.97 o 
   9   1   7      114.35      130.09     11.19 o 
  -8   2   7       16.38       17.13     14.22 o 
  -7   2   7       13.20       17.36     12.43 o 
  -6   2   7      110.35      131.25     11.23 o 
  -5   2   7       16.10       17.77      5.09 o 
  -4   2   7       78.28       88.94      2.52 o 
  -3   2   7      404.26      421.50      5.39 o 
  -2   2   7     1863.83     2010.32     15.04 o 
  -1   2   7     1732.65     1794.14     13.72 o 
   0   2   7     2458.87     2618.59     19.06 o 
   1   2   7      104.18      116.68      2.89 o 
   2   2   7     1426.23     1494.86     14.53 o 
   3   2   7       65.75       75.94      2.23 o 
   4   2   7      176.23      189.20      3.71 o 
   5   2   7       74.22       61.86      3.69 o 
   6   2   7      299.98      305.88      8.01 o 
   7   2   7       21.90       21.23      5.21 o 
   8   2   7       14.49       16.84      7.09 o 
   9   2   7        2.94       -6.55      7.28 o 
  -8   3   7       85.03       68.08     16.57 o 
  -7   3   7       25.47       25.21      4.09 o 
  -6   3   7       47.79       44.61      3.24 o 
  -5   3   7       76.22       79.38      3.49 o 
  -4   3   7       31.13       40.31      2.04 o 
  -3   3   7      270.54      324.61      4.64 o 
  -2   3   7       94.48      101.98      1.81 o 
  -1   3   7      206.14      196.91      2.89 o 
   0   3   7        0.33       -1.02      1.12 o 
   1   3   7      346.31      343.11      4.33 o 
   2   3   7      271.24      280.58      3.82 o 
   3   3   7     1300.03     1412.37     12.50 o 
   4   3   7       29.80       36.97      2.10 o 
   5   3   7       96.60       86.94      3.97 o 
   6   3   7      121.50      116.79      5.35 o 
   7   3   7       44.80       46.96      5.78 o 
   8   3   7       49.81       63.11      9.22 o 
   9   3   7      153.97      153.82     12.03 o 
 -10   4   7       11.13        7.28      5.60 o 
  -9   4   7        0.73       -1.29      2.75 o 
  -8   4   7       52.61       51.83      4.34 o 
  -7   4   7       36.44       31.73      3.76 o 
  -6   4   7      299.84      303.87      6.30 o 
  -5   4   7      149.05      144.49      3.70 o 
  -4   4   7      169.13      169.72      3.43 o 
  -3   4   7       16.64       15.75      1.65 o 
  -2   4   7      238.32      255.72      3.82 o 
  -1   4   7      471.45      513.29      5.43 o 
   0   4   7     2413.52     2551.23     18.28 o 
   1   4   7       66.54       74.05      2.03 o 
   2   4   7     1602.19     1823.97     15.01 o 
   3   4   7       26.63       30.85      1.80 o 
   4   4   7      165.15      191.40      3.83 o 
   5   4   7      389.73      379.03      7.54 o 
   6   4   7      241.87      248.03      7.53 o 
   7   4   7        2.47       -4.34      4.34 o 
   8   4   7      100.98       96.82      8.41 o 
   9   4   7        1.56        0.29      7.40 o 
 -10   5   7       11.83       11.66      3.26 o 
  -9   5   7       10.95        9.81      2.82 o 
  -8   5   7       66.06       58.74      4.03 o 
  -7   5   7       48.61       41.57      3.48 o 
  -6   5   7      414.05      397.29      7.79 o 
  -5   5   7      158.78      174.15      4.57 o 
  -4   5   7      911.95      893.44     10.39 o 
  -3   5   7     1154.71     1268.09     13.65 o 
  -2   5   7      397.87      431.78      5.35 o 
  -1   5   7      147.52      196.16      3.31 o 
   0   5   7      553.62      543.87      6.02 o 
   1   5   7     1670.03     1622.71     12.39 o 
   2   5   7        0.11       -1.38      1.38 o 
   3   5   7       10.35       11.61      1.65 o 
   4   5   7       13.98       11.25      1.83 o 
   5   5   7     1441.68     1455.21     14.77 o 
   6   5   7      675.40      706.81     14.86 o 
   7   5   7      264.78      284.54     10.46 o 
   8   5   7      158.66      159.24     12.17 o 
   9   5   7       20.64       10.25      8.23 o 
 -10   6   7       12.88        9.96      3.53 o 
  -9   6   7       25.12       29.03      4.08 o 
  -8   6   7       34.91       27.38      3.19 o 
  -7   6   7      164.67      146.92      5.99 o 
  -6   6   7      170.54      181.27      6.38 o 
  -5   6   7       28.33       27.66      2.33 o 
  -4   6   7      889.92      895.31     11.76 o 
  -3   6   7      361.66      448.76      5.88 o 
  -2   6   7     2683.21     3028.51     27.33 o 
  -1   6   7      969.13     1109.09     10.06 o 
   0   6   7      202.89      222.02      3.46 o 
   1   6   7      163.93      206.27      3.25 o 
   2   6   7       74.39       81.04      2.26 o 
   3   6   7      161.86      190.26      3.64 o 
   4   6   7       33.08       33.61      2.28 o 
   5   6   7      429.72      423.57      6.06 o 
   6   6   7      185.19      170.91      8.01 o 
   7   6   7       90.37       77.83      6.64 o 
   8   6   7        5.78        6.68      9.25 o 
   9   6   7       63.07       73.52     13.27 o 
 -10   7   7        7.34        8.12      3.97 o 
  -9   7   7        0.02        5.27      3.30 o 
  -8   7   7      196.13      207.47      6.50 o 
  -7   7   7       14.88       14.24      3.19 o 
  -6   7   7     2359.47     2323.80     36.98 o 
  -5   7   7       65.50       53.90      3.79 o 
  -4   7   7      104.34       91.52      3.38 o 
  -3   7   7       18.70       11.34      1.49 o 
  -2   7   7       37.95       37.21      1.95 o 
  -1   7   7       86.52      109.53      2.83 o 
   0   7   7      544.44      617.87      6.75 o 
   1   7   7     1285.81     1488.36     11.65 o 
   2   7   7      226.53      250.83      4.06 o 
   3   7   7        0.01       -1.27      1.62 o 
   4   7   7      213.62      203.96      4.25 o 
   5   7   7        0.01        0.78      1.92 o 
   6   7   7      297.19      261.14      9.96 o 
   7   7   7      115.81      110.57      8.64 o 
   8   7   7        2.41        1.26      6.55 o 
   9   7   7        2.69       -0.45      8.03 o 
  -9   8   7      129.89      143.86      6.44 o 
  -8   8   7      211.03      198.25      6.83 o 
  -7   8   7      153.79      144.87      9.68 o 
  -6   8   7      182.81      177.43      6.23 o 
  -5   8   7      641.30      628.98     11.51 o 
  -4   8   7      250.75      267.22      6.53 o 
  -3   8   7      922.54      928.82      9.69 o 
  -2   8   7       27.84       13.80      1.42 o 
  -1   8   7     1313.29     1427.09     13.26 o 
   0   8   7       92.56      134.48      2.77 o 
   1   8   7      222.21      215.40      3.62 o 
   2   8   7        2.92        2.77      1.51 o 
   3   8   7      246.02      244.36      4.46 o 
   4   8   7      237.78      283.56      5.33 o 
   5   8   7      145.25      145.70      5.79 o 
   6   8   7       35.79       24.69      6.48 o 
   7   8   7       96.45      108.27      9.00 o 
   8   8   7        3.17        3.62      6.47 o 
   9   8   7        2.18       -2.83      9.07 o 
  -9   9   7      234.44      231.20      9.13 o 
  -8   9   7        9.85        4.10      5.44 o 
  -7   9   7       62.09       68.81      5.20 o 
  -6   9   7      352.85      318.23      8.43 o 
  -5   9   7      174.11      186.96      6.49 o 
  -4   9   7      668.42      706.74     10.79 o 
  -3   9   7       22.75       28.60      1.90 o 
  -2   9   7     4881.56     5163.61     43.97 o 
  -1   9   7      436.09      407.71      5.96 o 
   0   9   7      602.90      632.24      6.61 o 
   1   9   7       92.39       78.64      2.36 o 
   2   9   7      353.68      337.71      5.42 o 
   3   9   7        2.97        7.35      2.02 o 
   4   9   7       62.30       80.48      3.27 o 
   5   9   7       39.87       42.90      3.04 o 
   6   9   7        1.24       -6.30      6.30 o 
   7   9   7      488.60      460.04     16.32 o 
   8   9   7       13.68        5.42      6.94 o 
   9   9   7       41.57       50.39      9.32 o 
  -9  10   7        0.31       -3.51      5.52 o 
  -8  10   7      169.34      149.10     10.20 o 
  -7  10   7      686.78      687.77     13.64 o 
  -6  10   7       19.74       23.10      3.96 o 
  -5  10   7     1087.47     1049.42     19.77 o 
  -4  10   7       70.66       64.21      3.52 o 
  -3  10   7      604.57      631.22      8.14 o 
  -2  10   7     1171.68     1251.17     12.60 o 
  -1  10   7     1098.63     1151.27     11.52 o 
   0  10   7       14.28       20.41      1.89 o 
   1  10   7       12.41       14.24      1.86 o 
   2  10   7        0.32       -1.01      1.74 o 
   3  10   7      125.02      113.28      3.42 o 
   4  10   7       45.07       34.81      3.08 o 
   5  10   7       15.59       10.48      2.78 o 
   6  10   7        7.40        9.80      6.41 o 
   7  10   7      190.59      193.74     11.16 o 
   8  10   7        6.26       -2.80      6.74 o 
  -9  11   7      276.31      276.03     19.35 o 
  -8  11   7      128.97      152.19      7.87 o 
  -7  11   7      326.38      303.34     10.48 o 
  -6  11   7      291.58      296.96      8.80 o 
  -5  11   7      368.88      388.28      9.78 o 
  -4  11   7       61.66       61.94      2.38 o 
  -3  11   7      143.87      160.00      4.69 o 
  -2  11   7       23.29       24.43      2.02 o 
  -1  11   7      207.91      207.16      4.15 o 
   0  11   7      220.95      217.74      4.07 o 
   1  11   7       77.19      120.56      3.05 o 
   2  11   7       99.48      102.99      3.05 o 
   3  11   7        2.06       -2.62      2.62 o 
   4  11   7       19.62        4.45      2.99 o 
   5  11   7        0.88       -2.63      2.63 o 
   6  11   7      311.10      334.49     14.15 o 
   7  11   7        2.60       -6.23      6.23 o 
   8  11   7      431.40      425.77     17.05 o 
  -9  12   7        6.97        2.44      5.96 o 
  -8  12   7       15.76       13.38      7.03 o 
  -7  12   7       64.30       60.81      6.02 o 
  -6  12   7      976.88      954.31     19.94 o 
  -5  12   7      161.17      141.69      6.44 o 
  -4  12   7      149.43      125.66      3.70 o 
  -3  12   7       59.05       49.06      2.84 o 
  -2  12   7        4.70        7.18      1.93 o 
  -1  12   7      337.26      331.01      6.08 o 
   0  12   7      766.21      821.66      8.72 o 
   1  12   7       14.88       24.79      2.24 o 
   2  12   7      898.95      921.84     11.05 o 
   3  12   7      354.70      330.06      6.52 o 
   4  12   7      410.29      363.08      8.59 o 
   5  12   7       80.82       66.14      3.92 o 
   6  12   7       75.36       71.89      8.47 o 
   7  12   7       68.06       54.45      8.60 o 
   8  12   7       64.68       78.90      9.62 o 
  -9  13   7        0.02        0.63      6.06 o 
  -8  13   7       44.23       42.63      6.29 o 
  -7  13   7      106.29      101.82      7.26 o 
  -6  13   7        3.73        7.99      4.81 o 
  -5  13   7      200.25      202.73      8.70 o 
  -4  13   7        0.70       -1.29      2.24 o 
  -3  13   7        7.74       12.34      2.66 o 
  -2  13   7        8.36        6.95      2.16 o 
  -1  13   7       26.39       21.19      2.45 o 
   0  13   7      262.37      258.68      4.79 o 
   1  13   7        0.12       -0.75      2.12 o 
   2  13   7      374.34      318.19      6.22 o 
   3  13   7       92.06      115.45      5.16 o 
   4  13   7       87.77       78.28      6.15 o 
   5  13   7      936.37      878.79     14.89 o 
   6  13   7      838.69      799.82     22.79 o 
   7  13   7        3.57        0.30      8.14 o 
   8  13   7      402.78      413.33     22.15 o 
  -8  14   7      227.41      251.33     12.51 o 
  -7  14   7       57.85       54.25      6.58 o 
  -6  14   7       93.66       75.68      6.74 o 
  -5  14   7       34.39       26.07      5.45 o 
  -4  14   7      945.37      916.16     13.16 o 
  -3  14   7      300.10      241.00      7.37 o 
  -2  14   7      298.34      244.80      5.39 o 
  -1  14   7      145.60      151.91      4.83 o 
   0  14   7      494.74      503.88      6.97 o 
   1  14   7      143.92       85.26      3.95 o 
   2  14   7        5.80       -2.11      2.79 o 
   3  14   7       74.01       67.58      4.98 o 
   4  14   7       26.15       15.56      6.06 o 
   5  14   7       25.37       25.07      4.58 o 
   6  14   7      108.13       93.59     10.61 o 
   7  14   7       10.87       27.30      8.28 o 
   8  14   7        8.20        8.56     10.89 o 
  -8  15   7       63.10       79.41      8.40 o 
  -7  15   7       90.03      106.56      7.98 o 
  -6  15   7      391.60      429.05     13.51 o 
  -5  15   7      119.21       99.81      8.76 o 
  -4  15   7        3.36        2.29      2.75 o 
  -3  15   7       49.57       44.27      6.40 o 
  -2  15   7       52.35       37.10      3.46 o 
  -1  15   7      214.02      188.88      5.21 o 
   0  15   7      333.79      313.11      6.37 o 
   1  15   7      624.65      525.81      9.18 o 
   2  15   7      258.47      228.52      6.11 o 
   3  15   7      698.83      638.61     14.31 o 
   4  15   7       37.12       54.39      5.97 o 
   5  15   7      401.99      363.67     11.22 o 
   6  15   7      160.68      156.49      7.26 o 
   7  15   7      271.58      272.04     14.46 o 
  -8  16   7        0.43       -4.31      5.96 o 
  -7  16   7      280.09      312.04     12.39 o 
  -6  16   7       35.55       29.99      6.19 o 
  -5  16   7        1.61       -3.84      5.13 o 
  -4  16   7      211.60      214.72      9.60 o 
  -3  16   7      519.86      472.33     11.54 o 
  -2  16   7       49.82       30.73      4.01 o 
  -1  16   7      122.02      128.86      4.59 o 
   0  16   7      119.25       78.72      4.26 o 
   1  16   7       12.80        6.71      3.10 o 
   2  16   7      182.05      115.64      4.78 o 
   3  16   7      102.38      100.50      7.04 o 
   4  16   7      134.30      143.36      8.03 o 
   5  16   7       29.11       31.01      7.32 o 
   6  16   7       12.61       18.49      4.55 o 
   7  16   7      141.62      167.01     16.14 o 
  -7  17   7       10.67        2.03      6.01 o 
  -6  17   7       26.76       12.45      7.68 o 
  -5  17   7       68.62       74.13      7.34 o 
  -4  17   7       15.22        6.59      3.92 o 
  -3  17   7       29.50       20.91      4.47 o 
  -2  17   7      827.00      751.57     15.73 o 
  -1  17   7       88.65       94.72      4.65 o 
   0  17   7       69.00       54.93      4.07 o 
   1  17   7       46.94       68.70      4.27 o 
   2  17   7      165.24      133.66      5.19 o 
   3  17   7        7.94        3.30      5.04 o 
   4  17   7       17.86       10.84      5.13 o 
   5  17   7       34.16       29.26      5.49 o 
   6  17   7        2.79       -1.86      4.52 o 
   7  17   7      265.80      285.95     15.63 o 
  -7  18   7       31.53       32.44      9.41 o 
  -6  18   7      266.46      293.11     14.10 o 
  -5  18   7        0.58       -2.67      4.37 o 
  -4  18   7       49.59       43.07      4.91 o 
  -3  18   7       21.78        6.23      6.20 o 
  -2  18   7      101.55      118.58      7.73 o 
  -1  18   7      127.15      132.65      5.66 o 
   0  18   7       84.99       83.26      4.73 o 
   1  18   7      366.47      341.61      8.07 o 
   2  18   7       20.70       10.03      3.98 o 
   3  18   7       60.86       42.59      6.33 o 
   4  18   7       98.83       94.57      7.56 o 
   5  18   7      235.05      214.52      9.74 o 
   6  18   7        3.49        7.04      3.63 o 
  -7  19   7        1.06       14.25      7.36 o 
  -6  19   7       11.43        3.72      6.38 o 
  -5  19   7       27.03       27.83      5.19 o 
  -4  19   7        0.46       -5.31      5.31 o 
  -3  19   7       79.63       94.32      7.18 o 
  -2  19   7       65.58       59.96      7.01 o 
  -1  19   7        6.93       14.32      4.64 o 
   0  19   7        4.55        1.66      3.35 o 
   1  19   7       19.61       18.09      3.76 o 
   2  19   7      111.02      115.68      6.48 o 
   3  19   7      144.43      167.05      9.27 o 
   4  19   7      143.49      142.31      8.68 o 
   5  19   7      513.67      567.47     15.70 o 
   6  19   7       15.47       15.52      4.88 o 
  -6  20   7        0.00        2.22      6.46 o 
  -5  20   7      815.04      892.47     22.17 o 
  -4  20   7        7.96        9.52      4.89 o 
  -3  20   7      274.62      267.61     10.94 o 
  -2  20   7      182.96      174.24      9.16 o 
  -1  20   7      196.18      188.61      9.75 o 
   0  20   7       64.84       74.05      4.79 o 
   1  20   7      481.22      446.10      9.66 o 
   2  20   7      210.67      189.81      9.55 o 
   3  20   7      158.72      169.19      9.58 o 
   4  20   7        3.09       -5.53      5.53 o 
   5  20   7      472.95      485.13     23.99 o 
  -6  21   7       51.73       47.20      9.82 o 
  -5  21   7        2.70        6.76      3.76 o 
  -4  21   7       62.07       50.69      6.37 o 
  -3  21   7        6.11        1.99      5.51 o 
  -2  21   7      292.93      273.55      9.43 o 
  -1  21   7      735.85      753.93     19.35 o 
   0  21   7       25.06       16.79      4.28 o 
   1  21   7        0.67       -2.80      4.03 o 
   2  21   7       20.08       25.19      5.48 o 
   3  21   7       17.99        9.55      6.17 o 
   4  21   7       10.41       17.58      7.06 o 
   5  21   7       65.76       72.76     14.61 o 
  -5  22   7       13.14       12.13      8.62 o 
  -4  22   7      181.06      208.16      9.90 o 
  -3  22   7       22.05       30.31      6.32 o 
  -2  22   7        0.05        2.57      4.69 o 
  -1  22   7       17.55       20.33      7.51 o 
   0  22   7      169.32      193.12      7.87 o 
   1  22   7       48.74       31.46      5.18 o 
   2  22   7        0.08        5.66      5.22 o 
   3  22   7      364.69      362.09     14.07 o 
   4  22   7       75.33      103.90     14.11 o 
  -4  23   7       16.47       11.75     18.87 o 
  -3  23   7       33.59       33.45      6.98 o 
  -2  23   7      119.76      129.97      7.41 o 
  -1  23   7        1.83        1.07      7.08 o 
   0  23   7       64.12       49.22      6.25 o 
   1  23   7      136.69      132.03      7.74 o 
   2  23   7       13.48        5.93      5.43 o 
   3  23   7      156.33      172.64     10.74 o 
  -3  24   7      344.00      408.23     36.39 o 
  -2  24   7       10.10       15.28      5.28 o 
  -1  24   7        0.07       -3.50      6.26 o 
   0  24   7       43.60       46.09      8.58 o 
   1  24   7        5.67        0.65      6.96 o 
   2  24   7       95.86      115.11      8.11 o 
  -2  25   7       42.87       44.07      7.30 o 
  -1  25   7      404.51      511.13     17.59 o 
   0  25   7      130.84      112.60     10.81 o 
   1  25   7       53.97       43.23      8.87 o 
  -6   0   8       10.51       11.98     11.31 o 
  -4   0   8     1516.86     1697.59     26.29 o 
  -2   0   8      202.10      190.17      4.00 o 
   0   0   8     1111.59     1201.44     14.17 o 
   2   0   8      490.14      538.96      8.51 o 
   4   0   8       40.48       35.03      3.09 o 
   6   0   8        8.43       -4.38      4.96 o 
   8   0   8      353.96      349.25     25.42 o 
  -8   1   8       84.08       97.08     17.92 o 
  -7   1   8      106.86       98.85     11.48 o 
  -6   1   8        8.36       13.24     13.32 o 
  -5   1   8       41.61       45.84      2.21 o 
  -4   1   8      250.68      302.41      5.26 o 
  -3   1   8      651.46      777.99      8.84 o 
  -2   1   8        4.44        1.31      1.10 o 
  -1   1   8       96.30       87.01      1.90 o 
   0   1   8     1033.32     1055.96      9.49 o 
   1   1   8     1118.30     1311.67     10.30 o 
   2   1   8      608.27      683.84      6.69 o 
   3   1   8      527.33      583.61      6.46 o 
   4   1   8       18.44       18.87      2.00 o 
   5   1   8        0.40        0.30      1.52 o 
   6   1   8      303.82      323.64      8.61 o 
   7   1   8       32.65       31.44      5.51 o 
   8   1   8        5.24        0.75      9.06 o 
   9   1   8      100.11      126.18     13.72 o 
  -8   2   8        2.40        0.56     12.65 o 
  -7   2   8      507.98      441.96     27.99 o 
  -6   2   8       10.13        4.34      2.14 o 
  -5   2   8       94.93      100.60      3.90 o 
  -4   2   8      707.86      799.87      9.14 o 
  -3   2   8      182.56      194.49      4.36 o 
  -2   2   8      556.81      584.55      5.94 o 
  -1   2   8     4460.08     4633.79     33.74 o 
   0   2   8     2114.54     2278.69     17.55 o 
   1   2   8      213.37      232.79      3.43 o 
   2   2   8        7.31        6.79      1.56 o 
   3   2   8     1011.90     1151.84     10.72 o 
   4   2   8        2.75       -0.26      1.79 o 
   5   2   8       79.64       67.04      2.28 o 
   6   2   8      314.97      299.04      8.34 o 
   7   2   8       11.08        9.57      5.00 o 
   8   2   8        0.07        0.10      5.96 o 
   9   2   8        0.11       -7.36      7.36 o 
  -8   3   8       90.29       87.09     12.65 o 
  -7   3   8      144.60      161.23      6.08 o 
  -6   3   8       16.86       17.13      2.22 o 
  -5   3   8      382.96      411.80      6.45 o 
  -4   3   8        1.90        1.64      1.49 o 
  -3   3   8        1.64        3.97      1.66 o 
  -2   3   8      310.37      377.79      4.47 o 
  -1   3   8      689.12      702.50      6.67 o 
   0   3   8      522.97      566.56      5.59 o 
   1   3   8      114.84      158.71      2.88 o 
   2   3   8      798.99      888.74      8.16 o 
   3   3   8      256.09      229.37      3.87 o 
   4   3   8      577.87      643.20      7.70 o 
   5   3   8      347.05      326.66      5.02 o 
   6   3   8      190.96      201.10      8.42 o 
   7   3   8       31.95       39.44      5.87 o 
   8   3   8      441.33      430.64     19.87 o 
   9   3   8       45.80       34.82      9.03 o 
  -9   4   8       48.84       56.70      5.06 o 
  -8   4   8       39.18       51.25      4.53 o 
  -7   4   8      274.59      276.40      7.84 o 
  -6   4   8       25.47       21.15      3.13 o 
  -5   4   8      253.14      258.45      6.22 o 
  -4   4   8        0.56       -0.97      1.59 o 
  -3   4   8      418.40      478.97      7.13 o 
  -2   4   8        1.94        1.37      1.41 o 
  -1   4   8      407.16      418.31      4.76 o 
   0   4   8      987.74     1015.57      8.67 o 
   1   4   8     1198.72     1247.78     10.60 o 
   2   4   8       16.70       11.60      1.64 o 
   3   4   8      292.06      317.04      4.58 o 
   4   4   8      527.62      588.62      7.33 o 
   5   4   8      146.20      146.31      3.57 o 
   6   4   8      229.31      233.80      9.30 o 
   7   4   8       10.49        6.97      5.85 o 
   8   4   8       76.74       75.26     18.29 o 
   9   4   8       52.70       56.31      9.86 o 
 -10   5   8       21.25       25.77      3.96 o 
  -9   5   8        0.52        1.95      4.32 o 
  -8   5   8       47.83       40.87      3.82 o 
  -7   5   8      158.99      149.25      5.71 o 
  -6   5   8      194.64      199.37      6.29 o 
  -5   5   8      600.71      631.14      9.90 o 
  -4   5   8       97.84      103.81      3.79 o 
  -3   5   8      813.20      806.85      9.56 o 
  -2   5   8      549.85      553.64      6.21 o 
  -1   5   8     3867.09     4275.56     33.66 o 
   0   5   8     1530.41     1622.15     13.19 o 
   1   5   8      380.88      441.40      5.06 o 
   2   5   8     3626.75     3895.49     29.25 o 
   3   5   8      790.45      882.38      9.26 o 
   4   5   8      234.68      285.38      4.99 o 
   5   5   8       74.00       69.06      2.74 o 
   6   5   8      468.21      429.66     12.39 o 
   7   5   8       42.60       40.08      6.29 o 
   8   5   8      321.91      343.42     14.41 o 
   9   5   8       78.35       79.12     10.73 o 
 -10   6   8      110.56      137.43      5.67 o 
  -9   6   8       24.25       22.76      3.40 o 
  -8   6   8        5.67        6.93      3.38 o 
  -7   6   8        6.05        0.50      3.23 o 
  -6   6   8      191.66      188.76      6.63 o 
  -5   6   8       52.25       66.66      3.22 o 
  -4   6   8      648.51      617.97      9.10 o 
  -3   6   8     2593.46     2759.59     26.17 o 
  -2   6   8        0.02        0.88      1.45 o 
  -1   6   8     1346.43     1567.03     13.59 o 
   0   6   8      355.06      386.40      4.72 o 
   1   6   8       90.61       73.66      2.06 o 
   2   6   8      327.74      369.62      4.80 o 
   3   6   8      458.71      500.20      6.16 o 
   4   6   8      376.53      394.45      5.99 o 
   5   6   8      538.92      545.43      7.58 o 
   6   6   8      712.11      696.23     16.46 o 
   7   6   8       38.68       40.02      5.97 o 
   8   6   8      239.14      249.44     19.73 o 
   9   6   8        7.73      -12.82     12.82 o 
 -10   7   8        0.71       -2.74      5.08 o 
  -9   7   8      197.29      199.65      6.83 o 
  -8   7   8      231.83      226.17      6.85 o 
  -7   7   8      455.00      421.71     10.55 o 
  -6   7   8      270.29      276.53      8.39 o 
  -5   7   8     2438.12     2385.44     30.74 o 
  -4   7   8       12.62       29.11      2.33 o 
  -3   7   8      676.76      723.34      8.21 o 
  -2   7   8       12.66       13.17      1.65 o 
  -1   7   8      152.68      194.40      3.70 o 
   0   7   8      281.98      305.83      4.23 o 
   1   7   8      775.68      870.92      7.46 o 
   2   7   8      178.18      224.35      4.14 o 
   3   7   8      310.77      345.88      5.14 o 
   4   7   8       39.84       42.94      2.64 o 
   5   7   8     1609.88     1645.68     19.45 o 
   6   7   8       10.99       16.47      5.18 o 
   7   7   8      262.69      241.09     10.11 o 
   8   7   8       21.36       21.07      7.23 o 
   9   7   8      253.75      286.34     16.86 o 
  -9   8   8        0.55       -0.57      3.60 o 
  -8   8   8      126.20      131.28      5.77 o 
  -7   8   8      188.51      185.49     10.06 o 
  -6   8   8        0.03        0.94      3.59 o 
  -5   8   8      644.17      614.49     13.30 o 
  -4   8   8      315.44      281.81      6.42 o 
  -3   8   8       30.94       26.73      1.96 o 
  -2   8   8      104.92       70.62      2.22 o 
  -1   8   8      186.81      172.50      3.82 o 
   0   8   8     1312.05     1240.34     11.83 o 
   1   8   8       56.39       53.42      2.43 o 
   2   8   8      476.26      467.41      5.51 o 
   3   8   8      180.33      196.52      4.15 o 
   4   8   8      447.55      418.95      7.10 o 
   5   8   8       91.51       74.18      3.84 o 
   6   8   8       90.81       91.68      8.42 o 
   7   8   8      210.77      186.52     11.02 o 
   8   8   8       14.00       13.66      7.32 o 
   9   8   8      174.92      158.59     11.67 o 
  -9   9   8       52.13       62.94      6.55 o 
  -8   9   8        4.66        2.82      3.64 o 
  -7   9   8        4.17        6.11      4.34 o 
  -6   9   8      164.82      161.39      9.99 o 
  -5   9   8      280.85      308.59      8.24 o 
  -4   9   8      503.09      507.35      9.98 o 
  -3   9   8       90.18      111.51      2.97 o 
  -2   9   8       16.02       16.56      1.68 o 
  -1   9   8       15.98       33.28      2.09 o 
   0   9   8      144.56      169.84      3.61 o 
   1   9   8      449.03      504.23      6.10 o 
   2   9   8       34.50       29.16      2.12 o 
   3   9   8      365.94      374.26      5.79 o 
   4   9   8      238.37      265.60      6.00 o 
   5   9   8      461.81      422.45      8.04 o 
   6   9   8      305.43      303.24     13.26 o 
   7   9   8      190.60      182.31     11.08 o 
   8   9   8       56.65       49.39      8.53 o 
  -9  10   8       13.39       10.00      5.08 o 
  -8  10   8      119.08      140.76      7.37 o 
  -7  10   8       71.23       70.17      5.03 o 
  -6  10   8     1240.87     1229.20     20.40 o 
  -5  10   8       41.67       38.93      4.19 o 
  -4  10   8      569.92      592.47      9.78 o 
  -3  10   8       77.06       65.69      2.88 o 
  -2  10   8       97.28       88.54      2.86 o 
  -1  10   8        0.05        4.74      1.87 o 
   0  10   8      166.12      155.35      3.35 o 
   1  10   8       13.75        9.77      1.87 o 
   2  10   8      200.70      188.70      3.90 o 
   3  10   8       23.60       24.91      2.70 o 
   4  10   8       39.46       37.34      3.37 o 
   5  10   8      389.04      373.21      7.67 o 
   6  10   8      289.72      284.05     13.19 o 
   7  10   8        4.63       -3.81      6.38 o 
   8  10   8        0.76        3.43      7.26 o 
  -9  11   8       11.30        6.08      5.37 o 
  -8  11   8       22.98       17.17      6.82 o 
  -7  11   8      163.43      149.95      7.59 o 
  -6  11   8      108.43      114.84      7.18 o 
  -5  11   8       51.72       53.96      4.74 o 
  -4  11   8       16.92       24.92      2.09 o 
  -3  11   8      216.45      242.99      4.81 o 
  -2  11   8      453.43      476.48      6.66 o 
  -1  11   8       45.00       43.71      2.54 o 
   0  11   8        0.01       -1.49      1.77 o 
   1  11   8       83.59       86.03      2.84 o 
   2  11   8      179.11      178.03      3.93 o 
   3  11   8      661.75      600.20      9.03 o 
   4  11   8       56.51       66.40      6.84 o 
   5  11   8        1.19       -1.61      2.88 o 
   6  11   8      181.34      159.42     10.66 o 
   7  11   8        0.43       -6.38      6.38 o 
   8  11   8       84.68       69.55      9.42 o 
  -9  12   8      411.17      426.40     15.81 o 
  -8  12   8      123.72      133.87      7.92 o 
  -7  12   8      475.10      454.75     13.17 o 
  -6  12   8      137.69      131.98      7.77 o 
  -5  12   8      254.06      239.89      9.44 o 
  -4  12   8       54.20       58.21      2.60 o 
  -3  12   8      177.04      173.82      4.50 o 
  -2  12   8       32.65       28.26      2.47 o 
  -1  12   8        0.03       -0.11      2.13 o 
   0  12   8      480.67      434.88      6.69 o 
   1  12   8      331.54      294.60      4.96 o 
   2  12   8      160.99      123.45      4.04 o 
   3  12   8        6.01       -0.24      2.93 o 
   4  12   8     1283.42     1180.30     20.69 o 
   5  12   8     1018.98      922.69     15.43 o 
   6  12   8        0.92       -6.29      6.35 o 
   7  12   8      378.79      377.92     16.19 o 
   8  12   8       10.15       -4.91      7.36 o 
  -8  13   8       75.45       87.94      7.40 o 
  -7  13   8       66.01       61.89     10.25 o 
  -6  13   8      121.26      108.77     10.66 o 
  -5  13   8      390.78      367.22     19.83 o 
  -4  13   8        0.89       -0.05      2.14 o 
  -3  13   8       84.82       99.93      3.85 o 
  -2  13   8       32.01       32.80      2.78 o 
  -1  13   8      371.50      298.78      5.93 o 
   0  13   8       18.76       24.46      2.52 o 
   1  13   8     3567.88     3140.22     27.91 o 
   2  13   8     1630.99     1529.96     19.23 o 
   3  13   8      927.85      760.11     17.66 o 
   4  13   8      734.30      687.11     14.74 o 
   5  13   8      240.89      224.30      8.87 o 
   6  13   8        6.89        0.61      3.70 o 
   7  13   8        1.54       -6.77      6.77 o 
   8  13   8        1.80        2.80      7.88 o 
  -8  14   8      212.76      216.19     10.20 o 
  -7  14   8      293.59      277.46     11.03 o 
  -6  14   8      158.24      147.07      8.33 o 
  -5  14   8       58.02       50.13      6.59 o 
  -4  14   8        9.33       -1.56      2.55 o 
  -3  14   8       71.69       77.53      4.10 o 
  -2  14   8      528.21      502.43      7.79 o 
  -1  14   8       52.22       27.76      3.08 o 
   0  14   8       49.41       36.63      3.05 o 
   1  14   8      531.68      568.57      9.54 o 
   2  14   8        0.56       -2.79      2.79 o 
   3  14   8      541.03      515.25     13.03 o 
   4  14   8       55.89       50.75      5.40 o 
   5  14   8        2.81        3.35      4.13 o 
   6  14   8       33.84       31.32      3.78 o 
   7  14   8      116.96      114.54     12.59 o 
  -8  15   8      265.73      281.73     15.55 o 
  -7  15   8        1.94        2.72      5.56 o 
  -6  15   8      129.17      134.03      8.28 o 
  -5  15   8      190.85      190.61      9.39 o 
  -4  15   8        0.19       -0.66      2.66 o 
  -3  15   8      840.95      698.18     14.22 o 
  -2  15   8      528.69      433.17      9.42 o 
  -1  15   8       10.63       -1.09      2.68 o 
   0  15   8      388.14      264.58      5.93 o 
   1  15   8      396.66      393.43      8.04 o 
   2  15   8      545.58      445.41      8.53 o 
   3  15   8       38.34       28.99      5.51 o 
   4  15   8     1611.12     1509.49     28.58 o 
   5  15   8       26.35       23.55      4.87 o 
   6  15   8      192.09      181.18      6.41 o 
   7  15   8       77.40       90.56     11.57 o 
  -8  16   8       48.66       54.51      7.52 o 
  -7  16   8      404.31      401.91     15.27 o 
  -6  16   8       24.66       18.04      6.06 o 
  -5  16   8       17.55        9.05      5.46 o 
  -4  16   8      160.17      164.72      7.25 o 
  -3  16   8        3.32        1.26      4.31 o 
  -2  16   8        5.26        5.32      3.54 o 
  -1  16   8      106.05      107.65      4.61 o 
   0  16   8        3.58        9.14      3.20 o 
   1  16   8      101.24       86.17      4.59 o 
   2  16   8       32.37       44.60      3.86 o 
   3  16   8       11.00       13.76      5.22 o 
   4  16   8       56.38       58.09      6.44 o 
   5  16   8       53.97       61.53      5.72 o 
   6  16   8       36.53       33.25      4.13 o 
   7  16   8        7.47       19.03     13.99 o 
  -7  17   8       61.32       70.40     10.51 o 
  -6  17   8       27.66       27.74      6.53 o 
  -5  17   8       11.54       13.37      5.82 o 
  -4  17   8      123.78      109.17      5.93 o 
  -3  17   8       63.69       62.99      5.50 o 
  -2  17   8      207.16      185.87      7.78 o 
  -1  17   8      435.39      373.08      9.17 o 
   0  17   8      297.78      271.85      7.09 o 
   1  17   8        3.64        1.52      3.65 o 
   2  17   8       85.06       73.66      4.74 o 
   3  17   8       52.08       60.33      6.62 o 
   4  17   8        9.42       16.92      5.48 o 
   5  17   8       45.08       52.46      5.87 o 
   6  17   8       15.58       29.27      4.30 o 
  -7  18   8       13.27       18.38      7.03 o 
  -6  18   8       17.53        6.80      6.13 o 
  -5  18   8       25.56       31.16      6.66 o 
  -4  18   8      191.94      185.99      7.65 o 
  -3  18   8       52.95       58.38      6.51 o 
  -2  18   8       20.38       26.88      5.60 o 
  -1  18   8        0.03        0.14      4.07 o 
   0  18   8       28.24       21.97      3.74 o 
   1  18   8        0.07        0.54      3.29 o 
   2  18   8       31.28       23.54      4.27 o 
   3  18   8      191.28      169.61      9.21 o 
   4  18   8       47.11       55.10      6.76 o 
   5  18   8      114.19      105.11      7.14 o 
   6  18   8      257.28      302.89      9.25 o 
  -6  19   8      358.43      400.21     14.68 o 
  -5  19   8       13.55       18.53      4.37 o 
  -4  19   8       46.92       64.00      5.86 o 
  -3  19   8      151.48      145.44      8.26 o 
  -2  19   8      187.27      209.59      9.66 o 
  -1  19   8      874.74      911.21     21.10 o 
   0  19   8       23.20       24.67      3.93 o 
   1  19   8       28.15       27.94      4.04 o 
   2  19   8      105.10       97.34      6.69 o 
   3  19   8      131.45      130.61      8.73 o 
   4  19   8        9.87        4.60      5.63 o 
   5  19   8       37.98       43.11      6.02 o 
   6  19   8      255.71      271.51     18.10 o 
  -6  20   8        3.97        2.34      6.52 o 
  -5  20   8       18.74       12.11      4.68 o 
  -4  20   8       91.73      111.85      7.35 o 
  -3  20   8        0.16       -1.67      5.08 o 
  -2  20   8      355.14      331.92     10.13 o 
  -1  20   8       26.21       41.28      7.65 o 
   0  20   8       79.10       76.24      4.98 o 
   1  20   8        3.49        4.63      3.64 o 
   2  20   8        4.59        4.01      4.89 o 
   3  20   8        0.30       -0.39      5.65 o 
   4  20   8      165.26      172.71      9.82 o 
   5  20   8      234.72      249.87     15.41 o 
  -5  21   8        1.84       -0.43      5.43 o 
  -4  21   8      124.57      136.46      8.16 o 
  -3  21   8       15.16       17.83      5.68 o 
  -2  21   8        0.50        2.58      4.85 o 
  -1  21   8       48.64       46.33      6.99 o 
   0  21   8        0.27       -3.98      3.98 o 
   1  21   8       17.27       19.15      4.70 o 
   2  21   8        5.66       -3.47      7.57 o 
   3  21   8        0.84       -3.62      5.91 o 
   4  21   8      108.95       99.00      8.67 o 
   5  21   8       77.68      114.84     12.89 o 
  -5  22   8       62.34       54.73     12.20 o 
  -4  22   8      616.49      707.00     21.80 o 
  -3  22   8        4.46       -0.94      5.75 o 
  -2  22   8      123.31      143.92      7.51 o 
  -1  22   8       13.70       17.27      6.53 o 
   0  22   8        0.50       -3.05      4.46 o 
   1  22   8      531.82      563.81     13.96 o 
   2  22   8      210.23      201.71      9.23 o 
   3  22   8      625.07      745.23     20.35 o 
   4  22   8      150.23      148.31     20.44 o 
  -4  23   8      241.86      280.32     31.91 o 
  -3  23   8      281.69      315.85     19.62 o 
  -2  23   8       73.00       83.66      7.40 o 
  -1  23   8      167.46      192.92     10.84 o 
   0  23   8       73.33       71.88      7.20 o 
   1  23   8       74.97       66.42      8.87 o 
   2  23   8        0.00        4.80      5.39 o 
   3  23   8       55.55       62.40     12.79 o 
  -3  24   8       23.90       64.43     13.20 o 
  -2  24   8      264.37      296.48     17.58 o 
  -1  24   8        5.01       -6.34      6.34 o 
   0  24   8       19.31       28.51      8.27 o 
   1  24   8        6.32        4.27      8.19 o 
   2  24   8       88.04      106.56      8.24 o 
  -1  25   8       48.38       59.28     12.98 o 
   0  25   8       24.94       17.66      8.11 o 
  -7   0   9       56.91       24.41     13.10 o 
  -5   0   9      289.92      277.46      8.10 o 
  -3   0   9     4230.18     4952.42     71.72 o 
  -1   0   9     3139.58     3724.14     38.99 o 
   1   0   9      109.25      135.44      3.59 o 
   3   0   9       56.92       48.21      3.09 o 
   5   0   9     1202.05     1225.30     19.14 o 
   7   0   9      372.12      381.34     17.49 o 
   9   0   9       60.69       62.48     14.56 o 
  -8   1   9       93.89       59.79     15.00 o 
  -7   1   9       12.05        9.10     11.81 o 
  -6   1   9        4.55        4.25      2.28 o 
  -5   1   9       94.39       96.27      3.08 o 
  -4   1   9      396.07      425.12      5.53 o 
  -3   1   9      151.27      151.29      3.46 o 
  -2   1   9       25.71       36.42      1.61 o 
  -1   1   9    11642.48    12649.00    102.58 o 
   0   1   9      402.08      430.47      5.27 o 
   1   1   9     2954.82     3332.10     23.10 o 
   2   1   9      188.44      220.66      3.36 o 
   3   1   9       26.28       37.05      2.07 o 
   4   1   9      247.54      277.23      4.92 o 
   5   1   9        1.92       -1.95      1.95 o 
   6   1   9      581.85      610.46     15.27 o 
   7   1   9       92.07       92.16      7.23 o 
   8   1   9      160.38      156.74      9.67 o 
   9   1   9        0.01       -7.20      7.20 o 
  -8   2   9       34.25       23.63     14.44 o 
  -7   2   9       16.43       20.01      4.98 o 
  -6   2   9       17.10       23.10      3.08 o 
  -5   2   9      230.55      258.47      5.02 o 
  -4   2   9      178.42      190.97      3.85 o 
  -3   2   9      353.46      410.82      5.49 o 
  -2   2   9      458.70      419.39      4.84 o 
  -1   2   9       50.69       41.54      2.03 o 
   0   2   9     3548.85     4004.39     28.87 o 
   1   2   9     1834.20     2100.89     15.65 o 
   2   2   9       96.98       84.84      2.21 o 
   3   2   9      125.77      154.36      3.31 o 
   4   2   9        4.85        4.18      2.05 o 
   5   2   9       15.08       10.60      2.17 o 
   6   2   9       43.80       41.23      6.57 o 
   7   2   9        0.45       -4.81      4.81 o 
   8   2   9       13.62       10.07      6.65 o 
   9   2   9       10.88       -1.30      7.88 o 
  -9   3   9       11.83        6.94      5.37 o 
  -8   3   9       77.81       83.40      5.46 o 
  -7   3   9       12.31       15.67      3.44 o 
  -6   3   9      117.12      124.92      7.02 o 
  -5   3   9       72.50       78.66      2.97 o 
  -4   3   9     1298.46     1374.60     17.48 o 
  -3   3   9      512.23      583.31      7.05 o 
  -2   3   9      198.08      192.43      3.49 o 
  -1   3   9      542.00      653.58      6.30 o 
   0   3   9     1449.67     1415.24     12.16 o 
   1   3   9      136.10      147.42      2.78 o 
   2   3   9      515.54      560.43      5.85 o 
   3   3   9      188.98      229.35      4.08 o 
   4   3   9      149.09      174.60      4.30 o 
   5   3   9      310.39      324.59      5.59 o 
   6   3   9       15.40       19.77      5.44 o 
   7   3   9       16.84       17.87      5.47 o 
   8   3   9        0.53        2.60      6.52 o 
   9   3   9       19.85       13.54      9.69 o 
 -10   4   9       30.00       27.88      6.27 o 
  -9   4   9        4.03        0.96      3.11 o 
  -8   4   9        4.15       -0.37      3.15 o 
  -7   4   9        1.79        2.93      3.22 o 
  -6   4   9       44.44       36.95      3.32 o 
  -5   4   9      210.76      249.26      5.38 o 
  -4   4   9       59.60       50.10      2.48 o 
  -3   4   9      118.64      147.68      3.20 o 
  -2   4   9      188.83      221.08      3.61 o 
  -1   4   9      716.26      767.63      7.59 o 
   0   4   9     1864.30     1971.01     15.70 o 
   1   4   9     1781.93     2016.02     14.79 o 
   2   4   9      517.39      513.66      5.92 o 
   3   4   9     3140.52     3396.63     27.83 o 
   4   4   9      206.04      211.60      4.45 o 
   5   4   9       25.42       16.65      2.35 o 
   6   4   9       94.91       84.92      6.84 o 
   7   4   9      479.53      462.07     13.74 o 
   8   4   9       65.27       69.13      8.69 o 
   9   4   9       81.11       82.08     10.88 o 
 -10   5   9      142.86      134.79      6.20 o 
  -9   5   9       18.36       16.10      3.61 o 
  -8   5   9        7.22        6.22      3.31 o 
  -7   5   9       35.12       45.64      5.62 o 
  -6   5   9       82.39       82.32      4.60 o 
  -5   5   9      590.53      577.09      8.91 o 
  -4   5   9        1.18       -1.68      1.68 o 
  -3   5   9     2532.31     2578.04     24.44 o 
  -2   5   9       56.42       80.49      2.29 o 
  -1   5   9       44.83       50.68      1.96 o 
   0   5   9       59.32       69.08      2.13 o 
   1   5   9     1040.65     1181.10      9.52 o 
   2   5   9        0.00       -1.49      1.49 o 
   3   5   9      168.04      178.08      3.74 o 
   4   5   9      279.93      296.59      5.29 o 
   5   5   9      498.93      505.89      9.18 o 
   6   5   9      105.45      112.55      7.42 o 
   7   5   9      162.60      158.50      8.66 o 
   8   5   9      155.51      144.27     10.43 o 
   9   5   9       10.90       19.51      9.06 o 
 -10   6   9       77.14       96.81      7.10 o 
  -9   6   9        0.92        1.10      3.08 o 
  -8   6   9       36.22       32.85      4.08 o 
  -7   6   9       55.96       73.86      5.59 o 
  -6   6   9       28.54       30.93      3.91 o 
  -5   6   9      355.86      404.78      8.13 o 
  -4   6   9      144.54      118.62      3.32 o 
  -3   6   9        6.72       -1.33      1.33 o 
  -2   6   9      591.79      658.52      6.99 o 
  -1   6   9       43.77       57.26      2.13 o 
   0   6   9      674.34      704.66      7.03 o 
   1   6   9       44.96       47.77      1.93 o 
   2   6   9      388.74      359.72      4.59 o 
   3   6   9      769.03      750.65      8.26 o 
   4   6   9      741.58      750.87      9.11 o 
   5   6   9       63.08       65.74      3.36 o 
   6   6   9      607.74      621.67     15.86 o 
   7   6   9      241.77      240.56     10.16 o 
   8   6   9      312.22      316.64     15.04 o 
   9   6   9       17.93       23.50      9.61 o 
  -9   7   9       39.78       32.52      3.97 o 
  -8   7   9      139.22      152.99      6.71 o 
  -7   7   9      177.67      169.77      7.07 o 
  -6   7   9       12.47        9.16      3.74 o 
  -5   7   9     1891.06     1916.53     31.57 o 
  -4   7   9     1557.21     1486.53     19.92 o 
  -3   7   9     1371.50     1433.25     14.66 o 
  -2   7   9      905.11      914.34      8.34 o 
  -1   7   9       59.50       95.10      2.55 o 
   0   7   9      579.85      577.55      7.52 o 
   1   7   9        0.19        0.01      1.41 o 
   2   7   9        3.20        1.15      1.57 o 
   3   7   9       40.46       44.66      2.44 o 
   4   7   9        3.11       -1.19      2.45 o 
   5   7   9        9.47        3.85      2.86 o 
   6   7   9      227.54      222.12      9.68 o 
   7   7   9      158.64      138.90      9.68 o 
   8   7   9       11.30       13.02      7.25 o 
   9   7   9        2.61       19.43      9.84 o 
  -9   8   9      193.65      197.84     12.72 o 
  -8   8   9        0.74        4.49      3.46 o 
  -7   8   9      498.24      498.03     12.28 o 
  -6   8   9       29.21       31.52      4.54 o 
  -5   8   9        8.76        1.25      3.81 o 
  -4   8   9     1957.96     1899.93     24.94 o 
  -3   8   9       12.83        5.82      1.82 o 
  -2   8   9      144.46      123.12      2.78 o 
  -1   8   9      184.54      183.31      4.36 o 
   0   8   9      176.78      180.37      3.64 o 
   1   8   9      157.09      139.41      3.05 o 
   2   8   9      242.57      225.03      3.93 o 
   3   8   9      201.07      167.89      3.96 o 
   4   8   9        8.55        1.70      2.52 o 
   5   8   9      768.04      773.99     11.29 o 
   6   8   9      670.31      632.10     20.71 o 
   7   8   9      479.86      469.39     17.01 o 
   8   8   9      239.38      270.09     13.60 o 
  -9   9   9       54.17       54.96      5.74 o 
  -8   9   9      511.89      506.27     11.40 o 
  -7   9   9      358.45      346.25      9.11 o 
  -6   9   9       10.45        3.82      3.41 o 
  -5   9   9     1032.73      980.53     19.18 o 
  -4   9   9      444.34      442.16      8.70 o 
  -3   9   9       14.41        5.14      1.97 o 
  -2   9   9      469.21      409.06      5.46 o 
  -1   9   9      178.69      175.73      3.84 o 
   0   9   9      133.88      126.65      2.94 o 
   1   9   9      147.09      150.80      3.29 o 
   2   9   9       15.99       17.93      2.07 o 
   3   9   9      179.30      152.63      4.48 o 
   4   9   9        8.91       -0.88      2.65 o 
   5   9   9       23.16       16.77      3.12 o 
   6   9   9        3.96       -3.61      6.14 o 
   7   9   9       14.02       13.39      7.11 o 
   8   9   9       14.44       11.14      9.57 o 
  -9  10   9       71.52       57.72      6.37 o 
  -8  10   9      119.17      114.04      7.10 o 
  -7  10   9       53.84       55.01      5.10 o 
  -6  10   9      740.62      711.28     14.02 o 
  -5  10   9      286.60      292.10      8.61 o 
  -4  10   9      320.46      297.97      7.89 o 
  -3  10   9       16.20       17.68      2.15 o 
  -2  10   9       68.71       79.49      2.54 o 
  -1  10   9      428.55      407.54      6.09 o 
   0  10   9      180.27      185.46      4.22 o 
   1  10   9       14.12        4.30      1.95 o 
   2  10   9       82.95       72.47      2.91 o 
   3  10   9      879.78      844.35     11.23 o 
   4  10   9       15.94       18.30      3.38 o 
   5  10   9       31.57       32.18      3.52 o 
   6  10   9      623.56      576.41     18.74 o 
   7  10   9        0.00       -3.12      6.85 o 
   8  10   9      152.43      123.42     10.99 o 
  -9  11   9       60.94       66.23      6.60 o 
  -8  11   9      236.63      229.50      9.83 o 
  -7  11   9        9.69       16.31      4.90 o 
  -6  11   9       51.77       48.04      7.00 o 
  -5  11   9      404.71      390.63     13.16 o 
  -4  11   9      213.18      218.13      4.49 o 
  -3  11   9     1456.47     1467.48     15.25 o 
  -2  11   9       63.68       67.45      2.67 o 
  -1  11   9     1665.22     1568.94     14.60 o 
   0  11   9      370.97      372.33      5.45 o 
   1  11   9      289.66      283.13      4.78 o 
   2  11   9        6.35        4.57      2.39 o 
   3  11   9        7.34        2.27      2.93 o 
   4  11   9     3145.07     2893.95     42.27 o 
   5  11   9       43.53       41.62      4.27 o 
   6  11   9      316.82      311.12     16.10 o 
   7  11   9       46.69       53.94      8.70 o 
   8  11   9        4.82        0.08      7.44 o 
  -9  12   9        0.64       -5.38      5.38 o 
  -8  12   9       51.75       62.33      6.54 o 
  -7  12   9      319.97      318.31     11.17 o 
  -6  12   9        2.79       -1.09      4.55 o 
  -5  12   9      168.91      166.28      8.81 o 
  -4  12   9       18.96       17.09      2.20 o 
  -3  12   9      129.41       99.19      3.59 o 
  -2  12   9      195.61      172.94      4.03 o 
  -1  12   9     1022.21      930.58     11.32 o 
   0  12   9      174.85      201.58      4.34 o 
   1  12   9      893.87      741.65      8.51 o 
   2  12   9     2677.24     2494.61     26.11 o 
   3  12   9       98.81       75.40      4.11 o 
   4  12   9      578.94      588.47     17.41 o 
   5  12   9      163.72      154.87      7.56 o 
   6  12   9      299.73      277.29     10.53 o 
   7  12   9        3.26        0.30      7.34 o 
   8  12   9      284.01      277.82     28.56 o 
  -8  13   9      123.35      127.88     10.51 o 
  -7  13   9       15.77        7.97      5.44 o 
  -6  13   9       42.55       43.71      6.45 o 
  -5  13   9        8.34        2.77      5.16 o 
  -4  13   9      410.58      403.09      6.90 o 
  -3  13   9        5.59       -1.32      2.58 o 
  -2  13   9      230.75      162.71      5.12 o 
  -1  13   9       34.65       36.53      2.83 o 
   0  13   9      426.49      393.44      6.44 o 
   1  13   9      438.41      444.36      7.47 o 
   2  13   9        0.06        2.43      2.92 o 
   3  13   9        7.00        5.62      3.73 o 
   4  13   9       10.39        9.19      6.26 o 
   5  13   9        6.45        1.42      4.07 o 
   6  13   9       24.56       25.66      3.65 o 
   7  13   9       33.07       26.13      8.44 o 
  -8  14   9       76.65       83.52      7.69 o 
  -7  14   9       59.52       63.98      7.03 o 
  -6  14   9      127.96      142.99      9.34 o 
  -5  14   9       62.90       60.58      7.02 o 
  -4  14   9        3.55        0.01      2.65 o 
  -3  14   9      252.83      237.19      6.44 o 
  -2  14   9        6.65       -1.00      2.92 o 
  -1  14   9       80.31       65.72      3.64 o 
   0  14   9     1762.28     1453.95     16.24 o 
   1  14   9      164.63      166.46      5.27 o 
   2  14   9      257.95      201.33      5.74 o 
   3  14   9       68.42       86.59      5.65 o 
   4  14   9        1.17       -2.15      5.04 o 
   5  14   9        4.02        4.15      4.36 o 
   6  14   9      299.60      288.56      8.19 o 
   7  14   9      140.67      163.73     12.32 o 
  -8  15   9      214.18      218.06     10.76 o 
  -7  15   9        1.35       -5.30      5.38 o 
  -6  15   9       92.85      116.05      8.02 o 
  -5  15   9      181.22      206.73     12.40 o 
  -4  15   9        1.70       -0.12      2.57 o 
  -3  15   9      163.00      168.43      8.15 o 
  -2  15   9      209.46      195.28      7.46 o 
  -1  15   9      279.06      250.17      6.15 o 
   0  15   9       20.61       14.10      3.24 o 
   1  15   9       87.70      108.34      4.72 o 
   2  15   9        0.00       -3.02      3.02 o 
   3  15   9      306.58      241.88      9.90 o 
   4  15   9      233.72      207.03     11.50 o 
   5  15   9        3.01       -4.36      4.36 o 
   6  15   9       47.19       51.00      4.62 o 
   7  15   9        7.97       24.30      8.78 o 
  -8  16   9       58.08       71.63      8.13 o 
  -7  16   9       83.44       97.46      8.20 o 
  -6  16   9       82.00      103.33     10.13 o 
  -5  16   9        1.28        5.69      5.88 o 
  -4  16   9       98.56       84.35      4.64 o 
  -3  16   9      408.39      337.52      9.99 o 
  -2  16   9      651.54      537.89     14.21 o 
  -1  16   9       40.26       29.42      4.40 o 
   0  16   9      244.09      171.87      5.63 o 
   1  16   9       88.67       79.73      4.47 o 
   2  16   9      176.23      148.73      5.40 o 
   3  16   9       35.19       32.18      5.80 o 
   4  16   9      155.80      157.82      8.03 o 
   5  16   9       11.28        2.32      4.72 o 
   6  16   9        7.02        9.78      6.22 o 
   7  16   9      160.13      190.55     16.09 o 
  -7  17   9        9.48       -1.74      5.93 o 
  -6  17   9       26.20       23.78      6.60 o 
  -5  17   9        3.87        3.10      6.23 o 
  -4  17   9      190.77      182.71      9.80 o 
  -3  17   9      198.50      184.30      7.70 o 
  -2  17   9       52.20       52.22      4.77 o 
  -1  17   9       41.98       36.44      4.13 o 
   0  17   9      108.13       90.74      4.72 o 
   1  17   9        2.21        3.44      3.25 o 
   2  17   9       29.00       23.32      4.84 o 
   3  17   9       27.80       22.35      5.85 o 
   4  17   9        6.12       21.13      5.48 o 
   5  17   9        1.21       -4.64      4.64 o 
   6  17   9        1.61        3.52      4.90 o 
  -7  18   9      137.37      150.28     10.94 o 
  -6  18   9        7.96        8.27      6.60 o 
  -5  18   9       50.13       37.93      7.85 o 
  -4  18   9       36.25       25.80      4.55 o 
  -3  18   9       65.66       65.40      7.19 o 
  -2  18   9      500.21      490.53     15.29 o 
  -1  18   9       12.93       19.50      4.63 o 
   0  18   9      327.52      350.26      8.25 o 
   1  18   9       72.83       57.88      4.49 o 
   2  18   9       27.40       21.92      4.28 o 
   3  18   9      334.78      309.18     12.62 o 
   4  18   9       40.28       42.08      6.16 o 
   5  18   9        0.70        2.34      4.99 o 
   6  18   9       49.62       74.40     11.10 o 
  -6  19   9       50.95       42.61      8.78 o 
  -5  19   9       76.37       79.11      5.14 o 
  -4  19   9       57.84       69.56      8.51 o 
  -3  19   9      120.01      137.73     10.38 o 
  -2  19   9      222.19      229.63     12.46 o 
  -1  19   9        6.46        5.17      5.36 o 
   0  19   9      120.20      115.70      5.41 o 
   1  19   9       33.36       32.70      4.19 o 
   2  19   9       52.39       45.04      5.73 o 
   3  19   9      172.66      192.50     10.14 o 
   4  19   9        4.30       -3.76      5.74 o 
   5  19   9       33.47       36.01      7.43 o 
  -6  20   9       36.41       32.95      7.57 o 
  -5  20   9      597.52      645.62     25.76 o 
  -4  20   9       14.89        2.90      5.03 o 
  -3  20   9       23.28       32.63      6.10 o 
  -2  20   9      281.83      299.04     11.84 o 
  -1  20   9      173.63      185.30      9.77 o 
   0  20   9        0.60       -2.29      3.85 o 
   1  20   9        0.64       -1.90      3.54 o 
   2  20   9      111.07      121.60      8.16 o 
   3  20   9       25.66       28.97      6.83 o 
   4  20   9       52.73       57.08      6.99 o 
   5  20   9      202.57      243.54     15.40 o 
  -5  21   9        8.11       17.26      5.01 o 
  -4  21   9       11.74        0.67     10.62 o 
  -3  21   9      110.77      123.76      9.46 o 
  -2  21   9       28.51       25.09      5.51 o 
  -1  21   9      132.07      113.74      8.79 o 
   0  21   9       58.38       89.19      6.21 o 
   1  21   9       86.98       93.08      6.19 o 
   2  21   9        0.73        3.64      5.01 o 
   3  21   9      247.20      240.35     11.63 o 
   4  21   9       73.32       85.10     10.87 o 
  -5  22   9      592.96      670.01     31.71 o 
  -4  22   9        1.26       -8.66      8.66 o 
  -3  22   9       15.99       16.43      6.24 o 
  -2  22   9      168.57      153.57      8.20 o 
  -1  22   9      115.95       92.59      8.54 o 
   0  22   9        6.09       13.66      5.25 o 
   1  22   9        2.19        4.78      4.66 o 
   2  22   9       97.50      119.40      8.02 o 
   3  22   9      220.36      250.89     14.93 o 
   4  22   9       30.11       38.22     10.10 o 
  -4  23   9       75.79       87.99     13.65 o 
  -3  23   9        0.55       -6.44      9.34 o 
  -2  23   9      263.90      292.77     10.19 o 
  -1  23   9        0.01       -6.01      6.01 o 
   0  23   9       20.21       23.85      8.24 o 
   1  23   9      310.79      367.64     16.14 o 
   2  23   9       40.91       51.49      6.72 o 
   3  23   9        6.27        5.29     10.85 o 
  -2  24   9       32.85       48.29      7.22 o 
  -1  24   9        0.08       -3.14      8.40 o 
   0  24   9       71.06       98.29     13.57 o 
   1  24   9        5.69       -5.44      8.99 o 
   2  24   9      125.36      120.17     15.60 o 
  -8   0  10      375.18      366.15     28.78 o 
  -6   0  10        6.46        3.18      2.42 o 
  -4   0  10      323.88      316.71      6.90 o 
  -2   0  10     1037.45     1053.12     13.39 o 
   0   0  10        1.06        9.53      2.33 o 
   2   0  10     1203.66     1242.21     15.38 o 
   4   0  10      396.15      434.85      9.70 o 
   6   0  10      774.45      700.33     29.90 o 
   8   0  10        2.03        5.74     13.83 o 
  -8   1  10      234.18      228.85     11.71 o 
  -7   1  10       10.73        7.03      3.14 o 
  -6   1  10       84.49       85.21      3.85 o 
  -5   1  10        4.24        5.03      1.85 o 
  -4   1  10      679.17      731.16      8.53 o 
  -3   1  10     1872.95     1937.05     20.04 o 
  -2   1  10      377.78      408.39      4.75 o 
  -1   1  10      811.30      858.27      7.81 o 
   0   1  10       79.94       74.16      2.24 o 
   1   1  10      617.42      662.62      6.30 o 
   2   1  10      333.27      391.77      4.97 o 
   3   1  10       94.84      104.65      2.89 o 
   4   1  10        7.04        4.87      2.23 o 
   5   1  10      186.22      175.49      4.82 o 
   6   1  10      303.53      305.91     14.12 o 
   7   1  10        5.65        3.17      5.44 o 
   8   1  10       46.17       51.48      7.11 o 
   9   1  10       65.50       91.62     11.23 o 
  -9   2  10        0.01        3.47      5.15 o 
  -8   2  10       22.18       26.65      5.33 o 
  -7   2  10      294.50      270.60     10.21 o 
  -6   2  10      183.94      177.57      5.40 o 
  -5   2  10      235.26      251.51      5.41 o 
  -4   2  10       70.55       70.57      2.47 o 
  -3   2  10       11.60        6.74      1.95 o 
  -2   2  10        6.47        5.11      1.41 o 
  -1   2  10       71.41       70.62      2.08 o 
   0   2  10     3370.91     3826.91     29.15 o 
   1   2  10      744.72      713.41      8.77 o 
   2   2  10     1948.64     2221.93     17.75 o 
   3   2  10        8.03        8.18      1.88 o 
   4   2  10      532.92      536.47      7.98 o 
   5   2  10      480.02      470.47      7.96 o 
   6   2  10       32.64       26.24      5.66 o 
   7   2  10       15.45       21.71      7.42 o 
   8   2  10       55.60       47.66      7.49 o 
   9   2  10        0.37       -7.55      8.55 o 
  -9   3  10        2.20       -1.15     10.25 o 
  -8   3  10      152.84      157.22      5.69 o 
  -7   3  10      142.29      137.15      5.16 o 
  -6   3  10       63.56       56.57      3.69 o 
  -5   3  10       10.69        4.20      2.53 o 
  -4   3  10      305.24      361.07      5.61 o 
  -3   3  10        3.23        3.70      1.72 o 
  -2   3  10     2536.19     2920.90     25.39 o 
  -1   3  10     1233.61     1233.60     10.45 o 
   0   3  10     3342.70     3751.67     27.39 o 
   1   3  10       45.40       38.95      1.83 o 
   2   3  10      626.99      639.83      6.74 o 
   3   3  10      236.31      255.37      4.50 o 
   4   3  10       98.65      106.87      3.61 o 
   5   3  10     1287.74     1323.30     16.51 o 
   6   3  10       12.77       11.67      5.38 o 
   7   3  10        0.00        8.53      5.66 o 
   8   3  10       10.62       16.88      7.31 o 
   9   3  10        1.78        2.84      8.90 o 
 -10   4  10       34.64       32.25      6.83 o 
  -9   4  10       33.26       44.42      4.05 o 
  -8   4  10      468.49      475.98     14.76 o 
  -7   4  10       49.32       45.66      5.40 o 
  -6   4  10      893.20      878.99     14.97 o 
  -5   4  10      102.30      114.33      4.29 o 
  -4   4  10      337.12      342.30      5.55 o 
  -3   4  10        0.79       -1.09      1.09 o 
  -2   4  10       93.08      100.09      2.67 o 
  -1   4  10      330.58      366.24      5.01 o 
   0   4  10        8.04        1.07      1.49 o 
   1   4  10       48.56       43.01      1.95 o 
   2   4  10     2088.98     2271.66     18.81 o 
   3   4  10     1424.87     1416.02     13.28 o 
   4   4  10      446.77      462.83      6.80 o 
   5   4  10      141.60      135.94      4.37 o 
   6   4  10        8.00        4.73      5.26 o 
   7   4  10       44.54       50.02      6.72 o 
   8   4  10       15.67       12.70      7.28 o 
   9   4  10        0.42        0.79      8.59 o 
 -10   5  10       35.69       33.36      4.30 o 
  -9   5  10      253.47      247.16      7.96 o 
  -8   5  10        0.11       -3.17      3.17 o 
  -7   5  10      243.05      244.65      7.63 o 
  -6   5  10      823.51      818.72     15.67 o 
  -5   5  10      292.23      293.96      7.02 o 
  -4   5  10      245.40      254.27      6.82 o 
  -3   5  10        1.71        1.88      1.29 o 
  -2   5  10     1248.72     1274.86     13.50 o 
  -1   5  10      312.23      367.81      5.01 o 
   0   5  10      894.60      953.75      9.06 o 
   1   5  10     1193.52     1202.20     10.39 o 
   2   5  10       88.02       92.76      2.63 o 
   3   5  10       12.79       12.04      2.08 o 
   4   5  10      620.26      624.51     10.00 o 
   5   5  10      153.09      151.59      4.70 o 
   6   5  10      651.13      653.33     16.51 o 
   7   5  10       14.99       19.58      5.96 o 
   8   5  10      265.53      250.75     16.46 o 
   9   5  10       17.70       20.29      9.54 o 
  -9   6  10        4.72        3.51      3.88 o 
  -8   6  10      414.55      389.86     15.84 o 
  -7   6  10      170.98      169.24      6.79 o 
  -6   6  10       12.40       11.11      3.70 o 
  -5   6  10     1540.90     1532.17     26.12 o 
  -4   6  10      916.94      940.68     12.89 o 
  -3   6  10        1.02       -1.41      1.41 o 
  -2   6  10      250.19      218.95      3.66 o 
  -1   6  10      732.24      774.97      8.61 o 
   0   6  10      757.38      782.51      7.72 o 
   1   6  10      149.46      144.88      3.17 o 
   2   6  10      527.15      541.46      6.27 o 
   3   6  10        9.43        4.65      2.13 o 
   4   6  10     1092.97     1201.98     14.20 o 
   5   6  10       30.97       23.77      3.00 o 
   6   6  10      170.75      147.11      8.56 o 
   7   6  10      142.29      132.03     10.27 o 
   8   6  10       54.61       61.72      9.08 o 
  -9   7  10       14.40       19.89      3.86 o 
  -8   7  10       17.38       18.02      4.36 o 
  -7   7  10       41.60       45.53      4.99 o 
  -6   7  10      241.47      247.31      8.31 o 
  -5   7  10      627.41      603.81     13.39 o 
  -4   7  10      227.97      199.07      5.77 o 
  -3   7  10      886.64      894.66      9.65 o 
  -2   7  10      154.96      148.65      3.64 o 
  -1   7  10        2.09        9.53      1.93 o 
   0   7  10        0.38       -1.53      1.53 o 
   1   7  10      896.70      940.37      9.00 o 
   2   7  10       77.78       66.25      2.39 o 
   3   7  10       45.20       51.87      2.82 o 
   4   7  10       82.30       71.94      3.59 o 
   5   7  10       17.93       16.18      2.96 o 
   6   7  10      264.07      237.38     10.18 o 
   7   7  10      240.72      245.13     10.74 o 
   8   7  10      646.58      648.54     26.37 o 
  -9   8  10        0.00       -0.11      4.45 o 
  -8   8  10        3.20       -0.66      3.81 o 
  -7   8  10        7.10        3.52      5.42 o 
  -6   8  10      472.70      466.16     11.83 o 
  -5   8  10      277.34      259.74      8.84 o 
  -4   8  10      663.93      639.88     10.88 o 
  -3   8  10      729.21      686.32      8.11 o 
  -2   8  10       57.36       53.29      2.36 o 
  -1   8  10       15.13       14.97      2.07 o 
   0   8  10      159.94      164.70      3.45 o 
   1   8  10     1063.77      954.64      8.86 o 
   2   8  10      686.57      763.85      7.96 o 
   3   8  10       43.11       26.67      3.05 o 
   4   8  10      317.79      263.90      6.03 o 
   5   8  10        5.49        8.37      2.95 o 
   6   8  10       73.05       74.83      8.40 o 
   7   8  10      112.12      114.28     13.37 o 
   8   8  10       84.10       71.16      9.25 o 
  -9   9  10        7.60        4.39      5.05 o 
  -8   9  10      189.20      187.16      8.06 o 
  -7   9  10      522.33      499.71     16.56 o 
  -6   9  10      600.39      598.15     14.16 o 
  -5   9  10      116.05      101.11      8.50 o 
  -4   9  10      330.60      280.38      7.68 o 
  -3   9  10        4.66        6.78      2.07 o 
  -2   9  10      305.08      288.33      4.43 o 
  -1   9  10        3.85        0.87      1.87 o 
   0   9  10     1205.17     1133.40     10.56 o 
   1   9  10      334.28      286.88      4.61 o 
   2   9  10        0.07       -1.12      1.92 o 
   3   9  10      558.75      503.61      8.72 o 
   4   9  10      144.53      159.19      5.59 o 
   5   9  10       60.03       57.31      4.01 o 
   6   9  10       87.76       70.73      6.01 o 
   7   9  10      403.50      418.64     16.94 o 
   8   9  10      362.43      375.02     16.79 o 
  -9  10  10      169.07      185.07      8.66 o 
  -8  10  10        9.89       10.88      4.90 o 
  -7  10  10       21.43       23.80      4.96 o 
  -6  10  10      125.89      145.81      6.42 o 
  -5  10  10     2278.30     2219.81     36.32 o 
  -4  10  10       63.36       54.94      4.31 o 
  -3  10  10      283.65      254.62      4.92 o 
  -2  10  10      392.07      372.21      5.11 o 
  -1  10  10        4.30        1.57      2.01 o 
   0  10  10        8.87        5.24      1.92 o 
   1  10  10        6.65        2.40      1.98 o 
   2  10  10       69.42       74.61      3.38 o 
   3  10  10      743.87      699.14     10.73 o 
   4  10  10        2.25       -4.53      4.53 o 
   5  10  10      371.33      373.03     10.22 o 
   6  10  10        0.65       -3.54      3.54 o 
   7  10  10      308.72      324.81     19.35 o 
   8  10  10        2.79        3.26      7.82 o 
  -9  11  10        9.99        9.24      5.47 o 
  -8  11  10        5.87        2.78      4.92 o 
  -7  11  10      419.60      399.56     12.25 o 
  -6  11  10      168.87      170.68      7.93 o 
  -5  11  10      453.18      427.38     14.38 o 
  -4  11  10      202.56      187.11      4.22 o 
  -3  11  10      224.32      217.12      4.70 o 
  -2  11  10       41.66       30.22      2.20 o 
  -1  11  10       72.91       64.99      2.73 o 
   0  11  10       99.38       94.84      3.25 o 
   1  11  10     2683.18     2523.83     20.73 o 
   2  11  10      112.49      100.22      3.97 o 
   3  11  10      672.99      625.16     10.19 o 
   4  11  10      706.23      703.34     14.98 o 
   5  11  10        2.89       -0.28      4.15 o 
   6  11  10      306.53      289.54      9.08 o 
   7  11  10      337.44      352.02     16.03 o 
   8  11  10       15.83        9.21      8.13 o 
  -8  12  10        0.81       -1.31      5.03 o 
  -7  12  10       85.76       96.40      9.34 o 
  -6  12  10       22.70       12.34      4.96 o 
  -5  12  10      264.20      248.86     10.90 o 
  -4  12  10      176.52      163.03      4.82 o 
  -3  12  10      710.79      680.07      9.77 o 
  -2  12  10        9.01        8.56      2.13 o 
  -1  12  10       63.93       57.08      2.88 o 
   0  12  10      513.82      537.72      7.25 o 
   1  12  10      835.39      740.17      8.65 o 
   2  12  10      109.39      110.82      4.31 o 
   3  12  10     1049.02      975.96     15.68 o 
   4  12  10        0.00       -2.22      4.04 o 
   5  12  10      281.55      272.56      9.12 o 
   6  12  10       11.55        8.21      4.48 o 
   7  12  10        0.29        6.80      7.80 o 
  -8  13  10       35.17       29.34      6.30 o 
  -7  13  10      732.39      728.46     17.86 o 
  -6  13  10       22.42       24.09      5.61 o 
  -5  13  10       13.27        7.39      5.46 o 
  -4  13  10       92.22       71.58      3.23 o 
  -3  13  10        3.53       -0.14      2.67 o 
  -2  13  10      333.52      309.97      6.14 o 
  -1  13  10     1403.07     1076.03     12.34 o 
   0  13  10       41.00       42.45      3.18 o 
   1  13  10       84.47       30.15      3.34 o 
   2  13  10        6.50        5.93      2.97 o 
   3  13  10       30.31       23.71      4.19 o 
   4  13  10       24.60       31.34      5.08 o 
   5  13  10       38.20       32.24      5.04 o 
   6  13  10        0.38       -3.52      3.52 o 
   7  13  10      305.00      321.98     25.54 o 
  -8  14  10        6.32        5.00      5.87 o 
  -7  14  10       12.54       21.30      9.52 o 
  -6  14  10        0.99        2.27      5.22 o 
  -5  14  10      300.35      264.67     11.97 o 
  -4  14  10       19.95       30.60      2.92 o 
  -3  14  10     2149.22     1905.47     28.05 o 
  -2  14  10       96.12       81.49      5.11 o 
  -1  14  10      405.50      359.78      6.86 o 
   0  14  10        3.84        0.95      2.70 o 
   1  14  10     1008.44      914.04     14.92 o 
   2  14  10      625.34      585.54     10.56 o 
   3  14  10      136.20      118.03      6.97 o 
   4  14  10       23.18       13.79      4.85 o 
   5  14  10      105.53      109.02      6.60 o 
   6  14  10        0.64        0.47      3.85 o 
   7  14  10       21.45       23.09      8.71 o 
  -8  15  10        0.51        7.89      6.13 o 
  -7  15  10      117.13      110.38      8.45 o 
  -6  15  10       27.92       21.66      5.89 o 
  -5  15  10      310.09      284.21     27.61 o 
  -4  15  10       12.90        5.12      4.43 o 
  -3  15  10        0.01       -3.74      3.74 o 
  -2  15  10       17.20       10.66      3.71 o 
  -1  15  10      451.07      430.01      7.96 o 
   0  15  10      733.00      627.74     10.50 o 
   1  15  10       18.66       21.58      3.56 o 
   2  15  10       84.42       74.54      4.16 o 
   3  15  10      430.83      412.79     12.04 o 
   4  15  10      659.18      644.76     15.10 o 
   5  15  10       23.73       16.48      5.03 o 
   6  15  10       84.60      119.34      9.34 o 
   7  15  10      128.93      142.65     18.29 o 
  -7  16  10       32.47       37.09      8.70 o 
  -6  16  10        3.27        2.26      5.64 o 
  -5  16  10       86.46       70.99      7.99 o 
  -4  16  10      404.59      389.92     10.17 o 
  -3  16  10      208.35      215.27      7.35 o 
  -2  16  10       33.54       21.88      4.63 o 
  -1  16  10      132.49       98.11      5.20 o 
   0  16  10        0.19        2.84      3.27 o 
   1  16  10        6.03       10.07      3.45 o 
   2  16  10      142.12      146.75      5.39 o 
   3  16  10       78.63      100.25      7.01 o 
   4  16  10      369.49      395.45     12.00 o 
   5  16  10       17.78       16.10      5.20 o 
   6  16  10        3.78        3.71      7.31 o 
  -7  17  10       34.66       47.18      7.52 o 
  -6  17  10      195.98      234.26     11.11 o 
  -5  17  10      120.51      111.50     10.55 o 
  -4  17  10      252.55      249.46      8.45 o 
  -3  17  10      185.68      166.18      6.84 o 
  -2  17  10       42.96       45.71      5.28 o 
  -1  17  10       26.53       43.61      4.70 o 
   0  17  10       42.53       56.84      4.34 o 
   1  17  10        3.08       -3.21      3.21 o 
   2  17  10        6.63       14.23      4.07 o 
   3  17  10       74.60       74.95      6.63 o 
   4  17  10       84.61       95.69      7.18 o 
   5  17  10      489.04      547.77     14.50 o 
   6  17  10       75.61       65.19      6.93 o 
  -7  18  10      105.30      107.15      9.24 o 
  -6  18  10       57.88       48.16      7.53 o 
  -5  18  10      336.86      288.48     15.42 o 
  -4  18  10        0.10        5.25      5.05 o 
  -3  18  10       73.01       70.81      5.64 o 
  -2  18  10        0.66       -2.73      5.52 o 
  -1  18  10        6.09        6.17      4.47 o 
   0  18  10        7.06        2.83      3.49 o 
   1  18  10        9.38       12.28      3.73 o 
   2  18  10      207.98      231.66      8.50 o 
   3  18  10      249.83      264.64     16.03 o 
   4  18  10      645.59      668.16     20.38 o 
   5  18  10        5.86        1.65      6.55 o 
   6  18  10      404.03      460.00     20.06 o 
  -6  19  10        6.48       -1.12      6.28 o 
  -5  19  10       49.38       39.51      8.37 o 
  -4  19  10      107.55      100.02      6.92 o 
  -3  19  10      144.26      141.96      8.34 o 
  -2  19  10       11.31        8.25      6.40 o 
  -1  19  10        0.93        4.62      5.25 o 
   0  19  10       56.52       39.81      4.88 o 
   1  19  10      100.63      102.57      5.31 o 
   2  19  10       28.39       20.20      5.19 o 
   3  19  10      282.52      281.99     10.99 o 
   4  19  10       39.32       27.81      6.05 o 
   5  19  10      568.14      527.17     23.28 o 
  -6  20  10        8.28        8.47      6.98 o 
  -5  20  10      258.86      239.83     16.71 o 
  -4  20  10        0.00        2.82      4.85 o 
  -3  20  10        0.09        3.43      5.95 o 
  -2  20  10      144.60      148.38      8.85 o 
  -1  20  10       52.10       44.77      6.82 o 
   0  20  10       57.78       52.04      5.32 o 
   1  20  10        1.81        2.24      4.04 o 
   2  20  10      102.01       95.63      7.12 o 
   3  20  10        1.17       -4.64      5.41 o 
   4  20  10       39.59       40.64      6.69 o 
   5  20  10       54.79       72.79     11.12 o 
  -5  21  10       70.23       98.90      9.70 o 
  -4  21  10      296.55      327.08     11.78 o 
  -3  21  10       37.95       36.77      6.55 o 
  -2  21  10      333.97      332.72     10.41 o 
  -1  21  10        5.40        3.47      5.91 o 
   0  21  10      379.33      419.32     12.14 o 
   1  21  10        0.64        1.46      4.51 o 
   2  21  10       75.47       73.67      6.93 o 
   3  21  10       26.40       15.41      6.50 o 
   4  21  10       15.39       15.66     10.48 o 
  -4  22  10      177.63      201.04     20.99 o 
  -3  22  10      132.54      154.38     10.65 o 
  -2  22  10        3.53        6.31      4.66 o 
  -1  22  10      394.26      445.24     15.38 o 
   0  22  10       48.12       80.82      7.35 o 
   1  22  10       18.61       25.22      6.83 o 
   2  22  10      456.59      523.29     18.03 o 
   3  22  10        4.25        4.13      7.25 o 
  -3  23  10      133.36      214.76     25.64 o 
  -2  23  10        0.59       -4.50      4.50 o 
  -1  23  10        0.00        0.08      6.06 o 
   0  23  10       22.97       18.63      6.87 o 
   1  23  10       12.85       14.97      8.08 o 
   2  23  10       46.53       42.63      7.71 o 
  -2  24  10      175.93      186.56     15.62 o 
  -1  24  10       76.70      105.40      9.76 o 
   0  24  10      253.58      296.31     15.07 o 
   1  24  10        0.01       -1.92      7.37 o 
  -7   0  11      397.65      372.48     15.90 o 
  -5   0  11     1901.67     1937.72     30.88 o 
  -3   0  11     1161.92     1168.92     17.58 o 
  -1   0  11      720.23      806.57     11.46 o 
   1   0  11     1271.44     1355.47     15.61 o 
   3   0  11        2.11       -0.52      2.99 o 
   5   0  11      844.25      840.49     19.09 o 
   7   0  11       97.38       89.99     10.90 o 
   9   0  11        0.02       -7.39     11.42 o 
  -9   1  11        0.20       -2.81      3.68 o 
  -8   1  11       39.59       27.99      4.27 o 
  -7   1  11        0.04        0.33      2.32 o 
  -6   1  11       64.30       66.67      3.29 o 
  -5   1  11      175.95      191.38      5.32 o 
  -4   1  11       38.76       54.40      2.47 o 
  -3   1  11      848.18      836.26      9.83 o 
  -2   1  11      811.29      852.65      8.19 o 
  -1   1  11      440.10      424.57      5.46 o 
   0   1  11      560.62      582.71      6.24 o 
   1   1  11      298.71      307.03      4.35 o 
   2   1  11       88.05       95.18      2.62 o 
   3   1  11      299.07      293.46      5.28 o 
   4   1  11      437.94      457.18      8.19 o 
   5   1  11        0.60       -2.56      2.56 o 
   6   1  11      105.89      107.96      7.70 o 
   7   1  11       33.03       29.37      6.35 o 
   8   1  11       15.03       33.92      6.86 o 
   9   1  11        0.00      -12.51     14.05 o 
  -9   2  11        1.53       -2.86      2.86 o 
  -8   2  11       56.22       55.96      3.85 o 
  -7   2  11       11.44       12.10      3.04 o 
  -6   2  11       61.11       58.03      3.26 o 
  -5   2  11        4.25        2.40      2.56 o 
  -4   2  11      113.88      140.85      3.70 o 
  -3   2  11      242.08      304.00      4.17 o 
  -2   2  11       90.60      112.53      2.57 o 
  -1   2  11     2084.04     2363.19     19.69 o 
   0   2  11      297.74      316.05      4.54 o 
   1   2  11      109.79      118.59      2.72 o 
   2   2  11        1.08       -0.28      1.64 o 
   3   2  11      481.42      475.78      7.50 o 
   4   2  11       20.07       14.03      2.78 o 
   5   2  11      821.51      795.61     11.58 o 
   6   2  11        0.87        1.97      5.19 o 
   7   2  11      221.05      235.11     10.37 o 
   8   2  11        1.57       -2.82      5.79 o 
 -10   3  11       61.35       64.72      7.73 o 
  -9   3  11        7.54       -0.15      3.20 o 
  -8   3  11      163.54      160.10      7.94 o 
  -7   3  11       58.33       58.03      5.35 o 
  -6   3  11      335.67      343.51      8.32 o 
  -5   3  11      404.80      391.26      7.28 o 
  -4   3  11     1242.45     1334.86     14.94 o 
  -3   3  11      467.09      528.37      5.67 o 
  -2   3  11     1286.28     1423.17     14.43 o 
  -1   3  11      777.55      681.54      7.20 o 
   0   3  11      855.17      857.44      7.94 o 
   1   3  11      280.22      374.60      4.87 o 
   2   3  11      880.57     1003.34      9.51 o 
   3   3  11       16.33       16.49      2.43 o 
   4   3  11       68.55       65.71      3.41 o 
   5   3  11      787.14      769.64     12.85 o 
   6   3  11        9.74       16.06      5.65 o 
   7   3  11      181.32      178.24     12.49 o 
   8   3  11      133.83      148.90     12.59 o 
 -10   4  11       42.43       45.91      7.39 o 
  -9   4  11       37.54       30.98      4.60 o 
  -8   4  11      230.44      229.62     15.34 o 
  -7   4  11      106.81      100.23      6.96 o 
  -6   4  11      254.12      255.71      8.49 o 
  -5   4  11      641.30      677.75     10.59 o 
  -4   4  11      393.26      428.42      6.27 o 
  -3   4  11      634.03      704.63      7.45 o 
  -2   4  11        6.95       11.83      1.70 o 
  -1   4  11      379.59      329.43      4.76 o 
   0   4  11     1695.57     1852.84     14.75 o 
   1   4  11       51.06       29.55      1.90 o 
   2   4  11      192.26      174.37      3.64 o 
   3   4  11      948.48      890.85     11.46 o 
   4   4  11      349.81      364.36      6.80 o 
   5   4  11        5.16        2.68      2.79 o 
   6   4  11       93.50       97.34      9.61 o 
   7   4  11       13.51        8.85      6.01 o 
   8   4  11        4.72       -1.57      7.89 o 
  -9   5  11      104.89       93.94      6.69 o 
  -8   5  11       31.67       29.99      5.51 o 
  -7   5  11       30.64       38.16      5.85 o 
  -6   5  11       29.23       27.58      3.86 o 
  -5   5  11      403.67      406.56     10.89 o 
  -4   5  11      424.87      435.10      7.61 o 
  -3   5  11      123.67      122.40      2.76 o 
  -2   5  11     1312.68     1221.19     10.76 o 
  -1   5  11       86.25       77.59      2.51 o 
   0   5  11     1489.00     1505.28     12.87 o 
   1   5  11      604.07      613.22      6.53 o 
   2   5  11     1633.81     1832.13     15.94 o 
   3   5  11      653.22      665.98      8.63 o 
   4   5  11        2.35       -2.64      2.64 o 
   5   5  11        3.81        3.70      2.72 o 
   6   5  11      205.15      191.59      6.61 o 
   7   5  11      138.23      157.39      9.15 o 
   8   5  11      208.49      198.41     12.37 o 
  -9   6  11       92.48       89.80      6.19 o 
  -8   6  11      373.66      401.39     10.76 o 
  -7   6  11      553.08      539.07     12.58 o 
  -6   6  11      394.93      373.65     10.13 o 
  -5   6  11      451.59      452.13     10.33 o 
  -4   6  11       14.46       19.74      2.60 o 
  -3   6  11      638.01      644.35      7.66 o 
  -2   6  11        0.05       -0.35      1.46 o 
  -1   6  11        0.65       -1.63      1.63 o 
   0   6  11       96.36      120.51      2.87 o 
   1   6  11      483.99      475.42      5.86 o 
   2   6  11      379.14      352.35      5.11 o 
   3   6  11      145.96      131.71      4.32 o 
   4   6  11      924.07      884.44     11.57 o 
   5   6  11       18.02       20.64      3.18 o 
   6   6  11      431.78      453.72     15.49 o 
   7   6  11      239.32      229.01     10.71 o 
   8   6  11       10.02        3.17      7.53 o 
  -9   7  11        2.12       -0.31      3.53 o 
  -8   7  11      164.35      165.62      7.40 o 
  -7   7  11       51.75       58.56      5.15 o 
  -6   7  11      254.52      269.81      8.83 o 
  -5   7  11      302.50      303.10     10.22 o 
  -4   7  11       47.10       44.83      3.30 o 
  -3   7  11      308.24      293.50      4.61 o 
  -2   7  11       98.95       86.13      2.34 o 
  -1   7  11      166.05      199.49      3.83 o 
   0   7  11      870.00      845.86      8.69 o 
   1   7  11       60.38       49.64      2.34 o 
   2   7  11     1100.89     1074.64     10.10 o 
   3   7  11      493.51      472.67      8.02 o 
   4   7  11      169.22      178.90      5.08 o 
   5   7  11       56.44       64.58      3.88 o 
   6   7  11       78.68       83.96      5.51 o 
   7   7  11        1.84        4.13      6.25 o 
   8   7  11      129.32      144.11     11.31 o 
  -9   8  11      283.59      263.02      9.74 o 
  -8   8  11        0.08       -1.07      5.17 o 
  -7   8  11       68.75       65.83      5.59 o 
  -6   8  11      292.35      288.09      9.51 o 
  -5   8  11       12.63        8.16      4.55 o 
  -4   8  11      230.26      189.20      7.20 o 
  -3   8  11       83.17       86.09      3.62 o 
  -2   8  11        6.23        3.40      1.58 o 
  -1   8  11        0.73        0.02      1.97 o 
   0   8  11     1782.92     1762.41     14.99 o 
   1   8  11       60.75       56.09      2.27 o 
   2   8  11      781.21      775.26      8.77 o 
   3   8  11      305.11      301.56      6.80 o 
   4   8  11      396.37      400.88     16.07 o 
   5   8  11     1759.28     1764.09     23.50 o 
   6   8  11      770.77      764.21     11.93 o 
   7   8  11     2197.32     2071.90     44.56 o 
   8   8  11       23.33       23.20      8.50 o 
  -9   9  11        0.55       -0.69      4.84 o 
  -8   9  11        0.87       -3.92      6.45 o 
  -7   9  11      248.00      243.84      9.12 o 
  -6   9  11     1800.58     1706.20     30.10 o 
  -5   9  11      202.71      219.59      9.74 o 
  -4   9  11      244.45      245.82     10.46 o 
  -3   9  11     1203.94     1207.67     12.89 o 
  -2   9  11       71.80       65.50      2.50 o 
  -1   9  11     2116.90     2008.82     18.51 o 
   0   9  11        2.59       -0.95      1.96 o 
   1   9  11      313.55      294.08      4.96 o 
   2   9  11        0.92       -1.54      2.27 o 
   3   9  11      324.26      304.48      6.98 o 
   4   9  11      356.84      352.31     10.18 o 
   5   9  11      198.81      220.52      8.09 o 
   6   9  11      124.15      126.07      5.98 o 
   7   9  11        3.58       -7.19      7.19 o 
   8   9  11      141.89      133.20     11.54 o 
  -9  10  11      113.23      107.59      7.43 o 
  -8  10  11      119.13      114.80     10.62 o 
  -7  10  11       41.33       39.68      5.53 o 
  -6  10  11      126.37      124.31      8.51 o 
  -5  10  11       23.63       26.65      4.63 o 
  -4  10  11      493.34      444.79      9.06 o 
  -3  10  11        3.44        9.07      2.17 o 
  -2  10  11     1657.09     1523.86     13.59 o 
  -1  10  11        5.11        1.59      2.05 o 
   0  10  11     1571.64     1522.83     14.52 o 
   1  10  11      492.22      466.68      6.29 o 
   2  10  11        1.24       -2.56      2.56 o 
   3  10  11      996.22      979.51     13.55 o 
   4  10  11       80.48       59.38      5.48 o 
   5  10  11     1135.30     1053.10     19.38 o 
   6  10  11        1.85       -2.64      2.64 o 
   7  10  11        1.59        7.74      7.88 o 
   8  10  11       47.37       34.26      9.21 o 
  -9  11  11       62.83       73.67      7.59 o 
  -8  11  11        0.00       -1.79      6.14 o 
  -7  11  11       54.85       52.58      6.06 o 
  -6  11  11      332.70      302.47     10.69 o 
  -5  11  11      486.70      453.92     14.33 o 
  -4  11  11     1247.58     1234.55     18.90 o 
  -3  11  11        3.79        2.96      2.44 o 
  -2  11  11       14.23       13.25      2.16 o 
  -1  11  11     1356.16     1277.11     13.21 o 
   0  11  11     1645.06     1535.22     14.77 o 
   1  11  11      123.87      117.06      3.45 o 
   2  11  11     1000.41      900.96     13.67 o 
   3  11  11       30.20       26.75      3.78 o 
   4  11  11       47.60       56.06      5.51 o 
   5  11  11      167.57      148.73      7.14 o 
   6  11  11       35.78       40.18      6.06 o 
   7  11  11       23.07       18.10      8.12 o 
  -8  12  11      200.68      205.96      9.48 o 
  -7  12  11        0.19        3.45      5.11 o 
  -6  12  11      254.17      239.96     11.91 o 
  -5  12  11        4.21        6.50      5.34 o 
  -4  12  11      673.40      609.21      8.80 o 
  -3  12  11      989.16      944.80     13.00 o 
  -2  12  11     5442.52     4911.22     41.30 o 
  -1  12  11        8.67        5.40      2.38 o 
   0  12  11     1788.11     1651.10     17.08 o 
   1  12  11      251.96      218.44      5.74 o 
   2  12  11       50.01       40.43      3.73 o 
   3  12  11      229.78      204.98      7.01 o 
   4  12  11       21.27       19.02      6.09 o 
   5  12  11       41.50       40.20      5.64 o 
   6  12  11       42.76       45.12      4.77 o 
   7  12  11        7.90       22.20      8.54 o 
  -8  13  11       61.65       62.47      7.37 o 
  -7  13  11      192.31      193.69      9.44 o 
  -6  13  11      110.73      109.50      7.50 o 
  -5  13  11       91.13       77.69      8.39 o 
  -4  13  11      196.18      166.06      4.60 o 
  -3  13  11      146.61      157.29      4.95 o 
  -2  13  11        8.60        6.11      2.67 o 
  -1  13  11     2104.73     1873.33     19.79 o 
   0  13  11     1765.51     1583.22     16.73 o 
   1  13  11     1898.07     1702.86     19.54 o 
   2  13  11      600.62      573.69      9.46 o 
   3  13  11      258.22      237.12      8.25 o 
   4  13  11      362.22      356.88     10.93 o 
   5  13  11        3.39        7.05      4.56 o 
   6  13  11       91.26       86.37      5.64 o 
   7  13  11        0.45       -7.55      7.55 o 
  -8  14  11      298.83      299.11     12.21 o 
  -7  14  11      232.22      233.57     10.48 o 
  -6  14  11      151.14      170.22      9.87 o 
  -5  14  11       31.59       23.44      6.41 o 
  -4  14  11      905.62      908.28     13.29 o 
  -3  14  11       15.04        9.98      3.77 o 
  -2  14  11     2099.98     1848.69     23.17 o 
  -1  14  11      106.39       99.21      4.84 o 
   0  14  11        0.14       -2.85      2.85 o 
   1  14  11      457.70      379.36      7.69 o 
   2  14  11       15.67        8.53      3.16 o 
   3  14  11      133.48      107.06      6.93 o 
   4  14  11      144.54      135.57      7.51 o 
   5  14  11       20.94       27.34      5.26 o 
   6  14  11        8.74       -3.41      4.14 o 
   7  14  11       31.87       32.30      9.47 o 
  -8  15  11       40.45       44.08      7.26 o 
  -7  15  11        2.88        3.08      5.94 o 
  -6  15  11        3.34        9.89      5.63 o 
  -5  15  11       32.27       23.82      6.59 o 
  -4  15  11      119.26      101.49      4.33 o 
  -3  15  11       12.51        1.38      3.56 o 
  -2  15  11       19.34       19.63      4.68 o 
  -1  15  11       52.20       40.87      3.30 o 
   0  15  11       22.34       27.45      3.49 o 
   1  15  11       14.73       10.93      3.29 o 
   2  15  11      128.19      127.78      5.00 o 
   3  15  11      217.11      210.91     10.28 o 
   4  15  11       33.78       30.16      5.53 o 
   5  15  11        3.68        0.14      4.71 o 
   6  15  11      277.99      277.28      9.85 o 
  -7  16  11        0.01       -5.74      5.74 o 
  -6  16  11       37.85       33.59      6.70 o 
  -5  16  11        1.79       -0.55      5.92 o 
  -4  16  11        1.09        9.41      3.95 o 
  -3  16  11       58.69       52.61      4.76 o 
  -2  16  11      104.40       73.92      4.94 o 
  -1  16  11      154.03      147.73      5.85 o 
   0  16  11       20.70        9.21      3.33 o 
   1  16  11       60.27       55.37      4.09 o 
   2  16  11       36.50       37.93      3.82 o 
   3  16  11      228.95      213.07      9.19 o 
   4  16  11       90.58      104.08     10.49 o 
   5  16  11      260.02      252.73     10.02 o 
   6  16  11      279.70      309.94     11.95 o 
  -7  17  11       90.21       91.41      8.72 o 
  -6  17  11       21.31       13.43      6.41 o 
  -5  17  11      306.50      316.69     14.43 o 
  -4  17  11       16.35       16.18      4.36 o 
  -3  17  11      554.68      545.28     12.04 o 
  -2  17  11      151.73      152.80      7.44 o 
  -1  17  11       17.33       13.19      4.20 o 
   0  17  11       52.01       62.51      4.32 o 
   1  17  11      267.89      224.29      6.43 o 
   2  17  11       11.67       11.45      3.99 o 
   3  17  11      192.42      193.94      9.25 o 
   4  17  11      207.41      209.59      9.58 o 
   5  17  11      191.40      186.73     10.48 o 
   6  17  11       45.51       69.53     11.06 o 
  -6  18  11        1.43       -0.33      6.15 o 
  -5  18  11      178.06      166.06     11.40 o 
  -4  18  11       22.75       10.60      4.03 o 
  -3  18  11      100.21      109.85      8.28 o 
  -2  18  11       54.69       58.11      5.96 o 
  -1  18  11       10.61        4.65      4.87 o 
   0  18  11        1.33        1.58      3.41 o 
   1  18  11       57.99       71.15      4.66 o 
   2  18  11       15.67       17.32      4.91 o 
   3  18  11      285.94      309.20     11.51 o 
   4  18  11       26.40       22.85      6.05 o 
   5  18  11       81.00       93.36     11.41 o 
  -6  19  11      148.37      159.03     10.50 o 
  -5  19  11      254.99      285.82     14.58 o 
  -4  19  11       60.04       69.18      6.98 o 
  -3  19  11      114.67      118.29      7.84 o 
  -2  19  11      441.95      460.35     14.28 o 
  -1  19  11        0.61        2.13      4.92 o 
   0  19  11        0.09       -1.57      4.05 o 
   1  19  11        3.25        1.17      3.61 o 
   2  19  11        0.00       -4.15      4.46 o 
   3  19  11        1.60        1.61      7.08 o 
   4  19  11        8.57       11.50      5.75 o 
   5  19  11        5.46        0.62      8.88 o 
  -5  20  11       23.41       26.57     10.50 o 
  -4  20  11        5.27        7.43      5.07 o 
  -3  20  11       94.34       95.34      7.76 o 
  -2  20  11       39.22       43.63      6.34 o 
  -1  20  11       29.70       41.32      6.86 o 
   0  20  11       35.98       26.29      4.94 o 
   1  20  11       59.48       50.46      5.14 o 
   2  20  11        0.46       -4.64      4.64 o 
   3  20  11       51.46       66.87      7.45 o 
   4  20  11        6.28       12.67      8.72 o 
  -5  21  11       38.07       29.45     10.70 o 
  -4  21  11        1.28        1.02      6.69 o 
  -3  21  11       41.50       36.02      6.68 o 
  -2  21  11       54.13       64.43      5.52 o 
  -1  21  11        8.02        7.70      5.97 o 
   0  21  11        5.63        5.71      5.35 o 
   1  21  11        5.77        7.13      4.70 o 
   2  21  11      113.76      125.07      8.05 o 
   3  21  11       17.83        7.69      6.40 o 
   4  21  11        2.18       -1.28      8.82 o 
  -4  22  11      270.73      345.55     30.57 o 
  -3  22  11       47.36       41.34     11.47 o 
  -2  22  11       62.91       59.28      5.50 o 
  -1  22  11      346.85      332.80     18.78 o 
   0  22  11       70.84       72.48      8.91 o 
   1  22  11       14.86        8.13      6.06 o 
   2  22  11       31.32       24.37      5.91 o 
   3  22  11      507.47      605.07     23.50 o 
  -3  23  11       30.90       58.35     12.59 o 
  -2  23  11      573.61      604.46     22.07 o 
  -1  23  11      202.34      219.99     10.65 o 
   0  23  11      205.97      216.91     12.98 o 
   1  23  11      278.54      290.01     13.42 o 
   2  23  11      137.85      157.18      9.44 o 
  -1  24  11       40.72       73.16     11.23 o 
   0  24  11        1.01        1.84      6.93 o 
  -8   0  12      769.07      729.83     22.88 o 
  -6   0  12      376.65      398.19     12.04 o 
  -4   0  12      165.40      195.67      6.93 o 
  -2   0  12      144.34      162.14      4.55 o 
   0   0  12        0.38        0.79      2.20 o 
   2   0  12     1252.97     1250.07     20.32 o 
   4   0  12       86.59       86.81      5.57 o 
   6   0  12      649.94      652.88     16.38 o 
   8   0  12      143.51      146.83     13.49 o 
  -9   1  12        1.79        2.64      2.70 o 
  -8   1  12        3.68        6.98      3.81 o 
  -7   1  12     1511.52     1409.17     19.87 o 
  -6   1  12       92.88       77.03      4.18 o 
  -5   1  12     1505.01     1464.79     20.39 o 
  -4   1  12      278.04      245.81      6.39 o 
  -3   1  12       44.46       51.91      1.79 o 
  -2   1  12      343.98      388.92      4.95 o 
  -1   1  12      166.26      140.82      3.10 o 
   0   1  12        7.57       14.19      1.70 o 
   1   1  12       91.90      116.59      2.67 o 
   2   1  12       54.93       54.32      2.66 o 
   3   1  12        7.74        2.70      2.33 o 
   4   1  12      506.22      494.62      8.45 o 
   5   1  12      511.79      506.95      8.97 o 
   6   1  12        1.25       -2.56      2.56 o 
   7   1  12        2.59       -5.74      5.74 o 
   8   1  12        2.47        0.03      6.51 o 
  -9   2  12      227.01      209.62      9.42 o 
  -8   2  12      610.59      614.25     10.79 o 
  -7   2  12      104.08       99.24      8.15 o 
  -6   2  12      514.84      502.59      9.34 o 
  -5   2  12       39.53       26.71      3.43 o 
  -4   2  12      304.11      279.26      6.13 o 
  -3   2  12      206.14      168.11      3.02 o 
  -2   2  12       59.95       58.24      2.22 o 
  -1   2  12       99.57      125.77      3.97 o 
   0   2  12       14.66       20.48      1.88 o 
   1   2  12       12.67        4.60      1.59 o 
   2   2  12      717.66      722.08      8.23 o 
   3   2  12      241.82      261.03      5.82 o 
   4   2  12       16.98       13.28      2.89 o 
   5   2  12      396.19      379.13      9.46 o 
   6   2  12        2.63       -1.28      2.25 o 
   7   2  12      234.44      237.66     10.89 o 
   8   2  12        0.19       -6.05      6.05 o 
  -9   3  12      103.18       99.78      4.96 o 
  -8   3  12      229.39      217.92      6.44 o 
  -7   3  12     1215.24     1160.36     17.28 o 
  -6   3  12       66.66       77.42      4.04 o 
  -5   3  12       69.03       69.16      4.62 o 
  -4   3  12      387.30      373.84      6.61 o 
  -3   3  12       20.66        9.38      1.47 o 
  -2   3  12      263.98      265.30      4.20 o 
  -1   3  12       45.62       45.54      2.14 o 
   0   3  12       48.00       55.80      2.25 o 
   1   3  12      820.78      861.52      8.82 o 
   2   3  12      213.04      210.38      4.67 o 
   3   3  12      102.73       99.45      3.58 o 
   4   3  12       48.94       47.66      3.74 o 
   5   3  12       27.63       27.37      3.31 o 
   6   3  12       81.13       73.48      3.19 o 
   7   3  12       10.69       10.82      6.34 o 
   8   3  12       69.10       68.75      9.65 o 
  -9   4  12       47.35       42.88      4.52 o 
  -8   4  12      771.33      798.99     17.72 o 
  -7   4  12      164.38      155.14      6.93 o 
  -6   4  12     2193.28     2196.43     29.27 o 
  -5   4  12       44.85       47.91      3.72 o 
  -4   4  12        2.41        4.70      2.37 o 
  -3   4  12        2.95        0.60      1.53 o 
  -2   4  12      155.91      129.42      2.89 o 
  -1   4  12      615.79      602.33      7.16 o 
   0   4  12     1913.92     1963.43     16.16 o 
   1   4  12     1607.70     1604.61     14.80 o 
   2   4  12      134.84      143.15      4.04 o 
   3   4  12      186.07      172.56      4.80 o 
   4   4  12       43.86       38.35      3.25 o 
   5   4  12       20.82       16.11      3.17 o 
   6   4  12      153.08      149.73      4.30 o 
   7   4  12      129.16      127.73     12.31 o 
   8   4  12        1.89        2.93      7.26 o 
  -9   5  12        7.31        0.87      4.01 o 
  -8   5  12       32.15       34.83      5.93 o 
  -7   5  12      420.52      430.58     11.00 o 
  -6   5  12      112.87      113.97      5.55 o 
  -5   5  12     2810.61     2693.18     35.02 o 
  -4   5  12      348.47      344.90      6.54 o 
  -3   5  12      978.50      974.45     10.01 o 
  -2   5  12     1256.12     1132.34     10.70 o 
  -1   5  12     2618.75     2656.30     23.08 o 
   0   5  12        4.97        0.44      1.73 o 
   1   5  12      914.35      846.29      8.35 o 
   2   5  12      782.52      757.84     10.84 o 
   3   5  12      739.90      686.18      9.98 o 
   4   5  12      103.38       87.04      4.14 o 
   5   5  12      138.82      124.81      5.93 o 
   6   5  12       47.82       40.84      2.95 o 
   7   5  12      291.97      284.45     11.85 o 
   8   5  12        3.43       -0.42     11.53 o 
  -9   6  12      139.85      136.87      7.58 o 
  -8   6  12      648.25      674.92     17.86 o 
  -7   6  12       49.46       58.02      6.06 o 
  -6   6  12      343.32      346.22     10.01 o 
  -5   6  12      161.33      186.47      7.36 o 
  -4   6  12      942.23      924.04     12.36 o 
  -3   6  12      173.20      189.41      4.05 o 
  -2   6  12       31.90       17.99      1.83 o 
  -1   6  12     1048.38     1022.37     10.56 o 
   0   6  12      234.92      218.92      3.92 o 
   1   6  12      684.46      608.21      7.16 o 
   2   6  12     1576.72     1523.00     15.10 o 
   3   6  12        7.63        3.47      2.85 o 
   4   6  12        0.14       -3.61      3.61 o 
   5   6  12       25.71       30.29      4.41 o 
   6   6  12     1077.77     1067.58     14.13 o 
   7   6  12       56.58       60.07      7.72 o 
   8   6  12       19.99       21.39      8.45 o 
  -9   7  12      103.90       99.23      7.78 o 
  -8   7  12       12.04       16.90      5.53 o 
  -7   7  12        1.24        2.87      4.14 o 
  -6   7  12       16.61       15.66      5.17 o 
  -5   7  12       41.29       22.86      4.10 o 
  -4   7  12       14.10       20.42      3.25 o 
  -3   7  12     1130.49     1017.69     10.62 o 
  -2   7  12     1562.65     1611.51     13.43 o 
  -1   7  12      150.32      112.77      3.01 o 
   0   7  12      173.77      143.59      3.39 o 
   1   7  12      589.45      539.66      6.53 o 
   2   7  12     2262.09     2066.99     19.44 o 
   3   7  12       68.68       67.77      3.84 o 
   4   7  12     4932.35     4626.17     58.45 o 
   5   7  12      229.38      223.91      9.24 o 
   6   7  12      853.06      825.26     11.83 o 
   7   7  12       36.13       26.42      7.10 o 
   8   7  12        4.02       10.53      8.29 o 
  -9   8  12        0.02        2.80      5.60 o 
  -8   8  12        8.16        8.88      4.63 o 
  -7   8  12       45.40       56.32      5.59 o 
  -6   8  12      211.63      216.51      8.69 o 
  -5   8  12      108.92       86.80      9.91 o 
  -4   8  12      143.65      113.99      5.18 o 
  -3   8  12      161.10      158.63      3.69 o 
  -2   8  12        4.94        3.70      1.73 o 
  -1   8  12      388.44      360.36      5.63 o 
   0   8  12      456.86      431.75      6.15 o 
   1   8  12        4.74        5.93      1.94 o 
   2   8  12     1707.03     1642.30     16.78 o 
   3   8  12       34.03       45.66      3.51 o 
   4   8  12       18.68        9.88      4.33 o 
   5   8  12        4.72        4.59      4.12 o 
   6   8  12      210.85      213.88      5.61 o 
   7   8  12      171.60      153.99     12.83 o 
   8   8  12      772.51      738.23     29.98 o 
  -9   9  12      575.33      626.44     15.73 o 
  -8   9  12        4.79        2.58      4.69 o 
  -7   9  12       52.04       31.76      5.37 o 
  -6   9  12       74.11       64.09      5.91 o 
  -5   9  12       41.89       40.00      6.81 o 
  -4   9  12      150.15      113.80      5.40 o 
  -3   9  12     1229.49     1180.26     12.86 o 
  -2   9  12      324.46      331.36      4.92 o 
  -1   9  12       73.81       62.48      3.09 o 
   0   9  12      324.60      341.54      7.72 o 
   1   9  12      746.91      704.00      8.00 o 
   2   9  12      425.42      347.65      7.45 o 
   3   9  12      543.92      529.77     11.96 o 
   4   9  12      460.01      432.36     11.64 o 
   5   9  12       56.73       49.33      6.03 o 
   6   9  12     1112.79     1125.99     18.21 o 
   7   9  12      290.96      331.67     26.34 o 
   8   9  12       42.65       36.68      9.45 o 
  -9  10  12      174.73      187.40     13.24 o 
  -8  10  12       26.18       18.67      5.35 o 
  -7  10  12      263.03      256.70     10.11 o 
  -6  10  12       22.44       23.79      8.76 o 
  -5  10  12       32.15       18.40      5.55 o 
  -4  10  12       17.03       12.10      2.26 o 
  -3  10  12       56.93       57.60      3.05 o 
  -2  10  12       71.18       71.69      2.67 o 
  -1  10  12        3.61        0.53      2.34 o 
   0  10  12      873.26      798.77      9.24 o 
   1  10  12      218.92      187.82      4.08 o 
   2  10  12      128.35      145.73      5.22 o 
   3  10  12      110.24       85.73      4.43 o 
   4  10  12      240.86      246.76      9.02 o 
   5  10  12      250.40      255.37     11.77 o 
   6  10  12      129.22      131.76      6.43 o 
   7  10  12       72.02       75.76      9.94 o 
  -8  11  12       59.87       66.33      6.68 o 
  -7  11  12      212.00      231.01      9.87 o 
  -6  11  12      825.61      784.79     18.10 o 
  -5  11  12       65.30       53.85      6.51 o 
  -4  11  12      397.40      348.76      6.51 o 
  -3  11  12      316.07      303.06      6.23 o 
  -2  11  12       41.54       31.50      2.97 o 
  -1  11  12       12.42       10.41      2.57 o 
   0  11  12      386.09      386.30      6.74 o 
   1  11  12     1818.83     1690.03     19.22 o 
   2  11  12      297.25      265.95      6.73 o 
   3  11  12      394.01      324.66      8.70 o 
   4  11  12       55.86       52.61      5.54 o 
   5  11  12      287.50      280.27     11.37 o 
   6  11  12       14.45       15.25      4.32 o 
   7  11  12      277.45      220.93     13.60 o 
  -8  12  12        0.59        2.16      6.32 o 
  -7  12  12       72.28       76.24      7.04 o 
  -6  12  12      249.43      249.30     10.43 o 
  -5  12  12       62.87       69.72      7.74 o 
  -4  12  12       11.36       15.73      2.94 o 
  -3  12  12      400.84      393.51      7.28 o 
  -2  12  12      318.04      367.65      6.85 o 
  -1  12  12      564.97      479.94      7.54 o 
   0  12  12        3.90       -2.55      2.64 o 
   1  12  12        4.12        5.63      3.06 o 
   2  12  12       20.91        8.53      3.36 o 
   3  12  12       35.50       33.46      4.51 o 
   4  12  12       66.47       61.38      6.04 o 
   5  12  12      154.72      164.63     10.42 o 
   6  12  12        4.99       -2.39      4.13 o 
   7  12  12        9.99       10.22      8.46 o 
  -8  13  12       89.82       85.93     10.51 o 
  -7  13  12       16.13       16.36      5.84 o 
  -6  13  12       73.08       79.28      7.22 o 
  -5  13  12      374.65      359.07     14.69 o 
  -4  13  12      106.09       85.56      3.70 o 
  -3  13  12     1398.64     1227.92     16.39 o 
  -2  13  12       44.67       23.20      3.00 o 
  -1  13  12      170.71      226.33      5.32 o 
   0  13  12      485.61      493.84      9.42 o 
   1  13  12       17.20       15.25      3.38 o 
   2  13  12      147.81      150.35      5.52 o 
   3  13  12      181.10      166.16      7.85 o 
   4  13  12      300.50      276.83      9.84 o 
   5  13  12        1.06       -3.02      4.41 o 
   6  13  12        1.09        1.68      4.27 o 
   7  13  12       22.63       14.01     10.37 o 
  -8  14  12        6.31        7.23      7.79 o 
  -7  14  12      600.74      619.33     17.13 o 
  -6  14  12        0.54       -3.66      7.51 o 
  -5  14  12       52.48       39.13      6.77 o 
  -4  14  12        3.51        0.31      2.65 o 
  -3  14  12      982.57      889.85     14.30 o 
  -2  14  12       11.89        8.94      3.14 o 
  -1  14  12      105.01       95.71      5.55 o 
   0  14  12       24.99       26.57      3.53 o 
   1  14  12      247.78      263.66      6.66 o 
   2  14  12       15.18        6.83      3.47 o 
   3  14  12       21.52       12.33      5.08 o 
   4  14  12        4.08        7.76      5.01 o 
   5  14  12      151.83      130.67      7.49 o 
   6  14  12       95.40      113.05      6.71 o 
  -7  15  12       12.43       10.15      6.31 o 
  -6  15  12      123.58      121.45      8.54 o 
  -5  15  12      227.73      237.83     11.74 o 
  -4  15  12      316.81      299.51      7.68 o 
  -3  15  12       74.93       55.23      4.40 o 
  -2  15  12        5.44        3.87      3.14 o 
  -1  15  12      428.25      389.45      8.41 o 
   0  15  12       91.18       72.86      4.28 o 
   1  15  12       60.75       57.41      4.14 o 
   2  15  12       39.26       33.35      3.81 o 
   3  15  12       54.21       61.43      6.38 o 
   4  15  12      241.58      235.07      9.62 o 
   5  15  12      139.42      161.61     10.33 o 
   6  15  12      456.98      499.01     12.97 o 
  -7  16  12       45.08       42.97      7.50 o 
  -6  16  12       19.78       25.38      6.68 o 
  -5  16  12       18.46       15.99      6.78 o 
  -4  16  12       48.70       56.97      4.89 o 
  -3  16  12      285.34      282.54     12.08 o 
  -2  16  12      161.98      142.49      5.72 o 
  -1  16  12       10.39        8.78      3.73 o 
   0  16  12      163.64      168.64      5.58 o 
   1  16  12      142.85      133.62      5.39 o 
   2  16  12        7.92       14.97      3.92 o 
   3  16  12      871.24      872.92     18.95 o 
   4  16  12      473.60      472.41     13.61 o 
   5  16  12      140.45      141.13      8.19 o 
   6  16  12       58.89       76.41     10.84 o 
  -7  17  12        1.44        1.64      6.59 o 
  -6  17  12       11.82       13.40      6.46 o 
  -5  17  12        0.79       -6.18      6.18 o 
  -4  17  12       64.65       73.84      5.70 o 
  -3  17  12      154.89      132.83      6.02 o 
  -2  17  12      340.29      335.76      9.47 o 
  -1  17  12      429.92      415.89     12.15 o 
   0  17  12        6.31        6.15      3.43 o 
   1  17  12      540.25      564.54     10.14 o 
   2  17  12        8.69        8.96      4.33 o 
   3  17  12      163.90      178.84      9.06 o 
   4  17  12       22.21       18.56      5.71 o 
   5  17  12      153.62      143.71      8.61 o 
  -6  18  12       49.01       57.33      7.98 o 
  -5  18  12      126.59      117.69      8.67 o 
  -4  18  12       71.81       75.28      7.17 o 
  -3  18  12       48.68       32.89      7.75 o 
  -2  18  12        0.10       -2.39      4.98 o 
  -1  18  12      195.90      176.30      8.51 o 
   0  18  12        0.06        4.36      3.66 o 
   1  18  12      260.63      273.20      7.43 o 
   2  18  12        4.11        5.13      4.71 o 
   3  18  12      253.66      244.04     10.41 o 
   4  18  12        3.23        1.37      5.57 o 
   5  18  12       64.39       60.43     10.86 o 
  -6  19  12       17.59       20.98      7.26 o 
  -5  19  12      236.46      245.60     11.69 o 
  -4  19  12        6.66        4.60      5.33 o 
  -3  19  12       46.54       39.98      6.12 o 
  -2  19  12      115.44       93.63      9.58 o 
  -1  19  12       38.09       44.33      6.25 o 
   0  19  12        0.29       -2.56      4.00 o 
   1  19  12        8.17        3.17      3.72 o 
   2  19  12       51.24       64.67      6.32 o 
   3  19  12       75.21       93.77      9.60 o 
   4  19  12        2.62        3.74      7.72 o 
  -5  20  12       90.37       74.58     12.34 o 
  -4  20  12       34.21       23.73      6.26 o 
  -3  20  12        5.43       -0.43      6.22 o 
  -2  20  12      104.43       74.52      5.83 o 
  -1  20  12       44.29       45.70      6.63 o 
   0  20  12      247.19      270.95      9.05 o 
   1  20  12        8.83        4.81      4.32 o 
   2  20  12      299.34      308.59     11.89 o 
   3  20  12        2.49       -5.81      5.81 o 
   4  20  12       76.16       96.45     11.93 o 
  -4  21  12       56.57       60.27     19.65 o 
  -3  21  12      270.21      276.63     12.96 o 
  -2  21  12      156.40      147.97      6.77 o 
  -1  21  12       82.51       65.28      7.40 o 
   0  21  12      199.65      201.16      9.06 o 
   1  21  12      542.26      591.17     14.66 o 
   2  21  12      230.30      233.11      9.63 o 
   3  21  12      550.44      665.82     17.86 o 
  -4  22  12       82.43       84.18     13.77 o 
  -3  22  12       37.82       55.20     12.37 o 
  -2  22  12        6.19        5.30      4.32 o 
  -1  22  12      285.64      279.99     11.47 o 
   0  22  12       90.26      125.68      7.96 o 
   1  22  12        0.20       -0.37      5.96 o 
   2  22  12        3.08        1.66      5.41 o 
  -2  23  12        0.18       -8.97      8.97 o 
  -1  23  12       43.73       47.40      7.54 o 
   0  23  12       17.23       22.78      7.38 o 
   1  23  12      115.44      125.29     10.12 o 
  -9   0  13      292.20      305.32     18.40 o 
  -7   0  13       29.46       36.35      5.06 o 
  -5   0  13      366.67      314.27     11.05 o 
  -3   0  13      478.44      482.91      7.81 o 
  -1   0  13       83.70      103.20      4.40 o 
   1   0  13      244.86      222.99      7.43 o 
   3   0  13      366.69      354.46      9.89 o 
   5   0  13      269.28      245.19     10.92 o 
   7   0  13      388.37      378.91     29.62 o 
  -9   1  13      225.27      234.24      6.77 o 
  -8   1  13       13.59       10.39      4.58 o 
  -7   1  13      267.24      260.15      6.81 o 
  -6   1  13       26.74       25.68      3.32 o 
  -5   1  13     1094.46     1017.83     15.62 o 
  -4   1  13       67.88       66.77      3.67 o 
  -3   1  13      589.80      559.06      7.75 o 
  -2   1  13      212.78      216.41      3.61 o 
  -1   1  13        0.00       -1.73      1.73 o 
   0   1  13       16.12        7.98      1.87 o 
   1   1  13      661.91      707.18      7.62 o 
   2   1  13       38.96       40.02      2.57 o 
   3   1  13      160.84      146.32      4.62 o 
   4   1  13       25.61       17.70      3.59 o 
   5   1  13       23.87       27.09      4.32 o 
   6   1  13      139.36      129.69      4.27 o 
   7   1  13       10.33       14.69      6.65 o 
   8   1  13       30.16       27.92      7.90 o 
  -9   2  13        6.83        3.57      3.13 o 
  -8   2  13      288.79      270.70      7.04 o 
  -7   2  13       99.60       89.83      4.42 o 
  -6   2  13      143.16      137.31      5.03 o 
  -5   2  13      288.98      284.86      7.22 o 
  -4   2  13     1443.36     1501.55     21.36 o 
  -3   2  13       57.97       39.96      1.98 o 
  -2   2  13       72.25       72.79      2.32 o 
  -1   2  13      920.78      928.52      9.39 o 
   0   2  13      634.54      609.62      6.81 o 
   1   2  13        0.98       -0.54      1.67 o 
   2   2  13       21.21       29.58      2.59 o 
   3   2  13       82.42       88.25      4.02 o 
   4   2  13      209.63      217.50      5.63 o 
   5   2  13       19.20       13.20      4.15 o 
   6   2  13      199.61      194.38      5.20 o 
   7   2  13      383.89      385.87     14.05 o 
   8   2  13       40.31       31.70      7.56 o 
  -9   3  13       93.90       83.45      4.66 o 
  -8   3  13      121.63      118.09      5.14 o 
  -7   3  13       39.39       47.52      3.81 o 
  -6   3  13       81.80       97.53      4.74 o 
  -5   3  13      431.17      434.56      9.06 o 
  -4   3  13      116.75      134.94      4.28 o 
  -3   3  13     1287.59     1329.07     12.86 o 
  -2   3  13      479.88      483.17      5.92 o 
  -1   3  13      636.96      625.35      7.18 o 
   0   3  13      796.44      835.87      8.47 o 
   1   3  13       86.23       86.02      2.60 o 
   2   3  13       11.60        7.17      2.33 o 
   3   3  13     1050.75     1082.58     13.60 o 
   4   3  13       57.10       58.36      4.56 o 
   5   3  13     1643.82     1684.15     24.90 o 
   6   3  13       85.45       71.98      4.61 o 
   7   3  13       22.79       29.88      7.01 o 
   8   3  13       63.01       44.40      8.09 o 
  -9   4  13       35.79       30.98      4.06 o 
  -8   4  13      381.93      393.95      9.32 o 
  -7   4  13        0.70        0.47      3.04 o 
  -6   4  13       63.46       65.38      4.22 o 
  -5   4  13       31.93       27.30      3.58 o 
  -4   4  13      794.69      830.52     11.51 o 
  -3   4  13      217.57      194.14      3.69 o 
  -2   4  13      270.30      238.46      4.15 o 
  -1   4  13     1167.96     1226.59     11.76 o 
   0   4  13     1709.85     1565.81     13.59 o 
   1   4  13       76.27       64.93      2.53 o 
   2   4  13        0.23       -2.28      2.28 o 
   3   4  13       48.43       49.57      3.55 o 
   4   4  13       86.30       85.18      5.36 o 
   5   4  13      134.50      121.23      6.36 o 
   6   4  13        7.17        1.14      3.49 o 
   7   4  13       14.28       16.20      6.82 o 
   8   4  13        9.11       15.01     10.37 o 
  -9   5  13       84.68       94.46      5.25 o 
  -8   5  13       12.11       17.81      3.76 o 
  -7   5  13       96.43       90.45      6.32 o 
  -6   5  13      565.68      546.14     10.72 o 
  -5   5  13      125.91      112.69      5.27 o 
  -4   5  13       13.79       13.16      3.13 o 
  -3   5  13       81.82       81.43      2.61 o 
  -2   5  13       97.25       67.65      2.87 o 
  -1   5  13     1109.08     1085.82     11.15 o 
   0   5  13      211.04      222.74      4.28 o 
   1   5  13        0.91        0.42      1.88 o 
   2   5  13        3.97        1.78      2.56 o 
   3   5  13       22.02       16.17      3.09 o 
   4   5  13       37.63       40.45      4.75 o 
   5   5  13      111.55      101.23      7.34 o 
   6   5  13       56.79       46.57      3.39 o 
   7   5  13       70.17       65.05      8.13 o 
   8   5  13        2.46       -3.43      7.65 o 
  -9   6  13      291.35      294.30      8.65 o 
  -8   6  13        5.21        5.48      3.56 o 
  -7   6  13      111.63      107.68      5.48 o 
  -6   6  13       75.43       56.60      4.32 o 
  -5   6  13     1780.85     1677.75     25.67 o 
  -4   6  13        0.95       -0.45      2.90 o 
  -3   6  13       12.05        2.74      2.04 o 
  -2   6  13      804.62      761.72      7.92 o 
  -1   6  13      209.93      187.37      4.13 o 
   0   6  13      998.86      927.23      9.58 o 
   1   6  13      348.37      288.20      5.47 o 
   2   6  13      130.29      115.99      4.02 o 
   3   6  13        3.11        1.94      2.85 o 
   4   6  13      107.29      102.35      5.94 o 
   5   6  13       16.83        4.62      4.11 o 
   6   6  13       51.15       46.81      3.88 o 
   7   6  13        8.41        3.84      6.60 o 
   8   6  13       34.75       41.89      9.23 o 
  -9   7  13       10.52        9.55      4.78 o 
  -8   7  13        0.94       -2.39      4.29 o 
  -7   7  13      738.13      728.33     14.29 o 
  -6   7  13        0.83        0.33      3.53 o 
  -5   7  13       85.50       83.37      5.08 o 
  -4   7  13      827.29      817.98     13.42 o 
  -3   7  13     1159.94     1115.92     11.62 o 
  -2   7  13      783.83      764.70      7.63 o 
  -1   7  13     2024.14     1938.12     17.98 o 
   0   7  13      208.33      228.10      4.67 o 
   1   7  13      703.36      662.48      7.73 o 
   2   7  13       30.91       28.61      3.00 o 
   3   7  13      433.55      449.36      8.15 o 
   4   7  13      189.90      191.53      7.31 o 
   5   7  13      675.72      657.84     13.36 o 
   6   7  13      165.30      147.95      6.45 o 
   7   7  13      735.80      772.05     21.93 o 
   8   7  13        0.95       -0.20      8.23 o 
  -9   8  13       67.15       58.44      6.14 o 
  -8   8  13       26.38       25.44      5.22 o 
  -7   8  13       93.91      101.48      6.71 o 
  -6   8  13       63.43       58.77      4.91 o 
  -5   8  13      116.24      105.84      6.13 o 
  -4   8  13      488.92      499.45     12.25 o 
  -3   8  13      244.69      215.49      5.11 o 
  -2   8  13        0.00       -1.65      1.70 o 
  -1   8  13      225.43      198.39      4.02 o 
   0   8  13       46.06       24.84      2.55 o 
   1   8  13     5021.46     4829.87     36.99 o 
   2   8  13     2821.69     2582.88     27.19 o 
   3   8  13     3343.59     3226.98     33.12 o 
   4   8  13      473.22      454.25     11.00 o 
   5   8  13      666.47      652.63     13.37 o 
   6   8  13      370.89      343.59      9.15 o 
   7   8  13       41.51       49.68     12.53 o 
  -9   9  13      178.32      203.35     20.03 o 
  -8   9  13       36.05       32.31      9.67 o 
  -7   9  13      384.58      355.39     17.18 o 
  -6   9  13      111.82      100.65      7.70 o 
  -5   9  13      695.48      621.98     14.50 o 
  -4   9  13       44.93       54.63      5.30 o 
  -3   9  13      383.31      360.24      6.57 o 
  -2   9  13      221.38      206.65      3.99 o 
  -1   9  13       53.68       34.51      2.75 o 
   0   9  13     1075.62      946.10     10.39 o 
   1   9  13      133.53      142.97      3.83 o 
   2   9  13       26.16       17.01      3.49 o 
   3   9  13      219.38      223.27      6.64 o 
   4   9  13       98.47       99.30      7.02 o 
   5   9  13       71.01       66.47      5.77 o 
   6   9  13       82.58       82.94      5.61 o 
   7   9  13      159.28      164.77     12.40 o 
  -8  10  13       56.29       48.19      7.43 o 
  -7  10  13      194.17      167.70     10.16 o 
  -6  10  13      296.40      298.11     12.40 o 
  -5  10  13      175.39      172.53      7.65 o 
  -4  10  13      387.45      413.82      7.16 o 
  -3  10  13      739.23      625.02     10.10 o 
  -2  10  13      246.21      232.30      4.70 o 
  -1  10  13     1312.91     1195.43     12.67 o 
   0  10  13       91.20       96.12      3.76 o 
   1  10  13      424.09      399.44      7.69 o 
   2  10  13      489.14      439.43      8.58 o 
   3  10  13      334.98      315.44      8.61 o 
   4  10  13      318.50      283.54      9.81 o 
   5  10  13       12.92       14.61      4.62 o 
   6  10  13      247.31      253.55      8.72 o 
   7  10  13        0.01       -7.57      7.57 o 
  -8  11  13       51.95       63.96      9.56 o 
  -7  11  13      283.10      305.42     11.41 o 
  -6  11  13      111.74      106.94      8.90 o 
  -5  11  13       16.63       22.20      4.83 o 
  -4  11  13       85.80       90.13      3.33 o 
  -3  11  13      867.99      866.40     11.68 o 
  -2  11  13     1024.45      952.28     11.51 o 
  -1  11  13     1257.63     1187.17     19.57 o 
   0  11  13     1582.16     1491.99     15.98 o 
   1  11  13       14.97       27.14      3.38 o 
   2  11  13        0.57        2.28      3.13 o 
   3  11  13       60.19       51.73      4.76 o 
   4  11  13       37.16       27.65      5.21 o 
   5  11  13       58.96       66.29      6.05 o 
   6  11  13       70.58       73.26      5.78 o 
   7  11  13        4.29       -7.46      7.46 o 
  -8  12  13       23.18       19.51      6.18 o 
  -7  12  13        1.29       -6.07      6.07 o 
  -6  12  13      464.45      469.59     16.62 o 
  -5  12  13      117.21      110.86      8.13 o 
  -4  12  13      560.78      564.19      8.66 o 
  -3  12  13       69.10       59.45      3.52 o 
  -2  12  13      123.53      101.50      4.27 o 
  -1  12  13       24.37       43.91      3.25 o 
   0  12  13      102.37      117.20      4.18 o 
   1  12  13      627.90      525.54      9.03 o 
   2  12  13       39.67       49.29      4.12 o 
   3  12  13       22.65       19.27      4.96 o 
   4  12  13      116.73      113.02      7.14 o 
   5  12  13       30.82       30.51      5.38 o 
   6  12  13       36.67       39.37      5.16 o 
   7  12  13      161.73      147.72     21.46 o 
  -8  13  13      543.72      501.64     15.50 o 
  -7  13  13      139.40      152.14      8.95 o 
  -6  13  13      337.19      328.72     14.34 o 
  -5  13  13      165.25      132.24      8.88 o 
  -4  13  13        0.05       -0.59      2.33 o 
  -3  13  13      288.12      234.02      7.67 o 
  -2  13  13      203.38      212.98      5.96 o 
  -1  13  13      478.93      450.85      9.09 o 
   0  13  13        0.86        0.03      3.05 o 
   1  13  13      190.18      151.35      5.29 o 
   2  13  13       34.02       36.47      4.08 o 
   3  13  13      483.15      422.87     12.44 o 
   4  13  13      200.50      212.05      9.08 o 
   5  13  13       46.59       53.14      6.08 o 
   6  13  13        0.55       -4.38      4.38 o 
  -7  14  13       35.43       24.04      6.61 o 
  -6  14  13       43.56       35.39      6.53 o 
  -5  14  13      129.86      123.61      8.98 o 
  -4  14  13        3.40        4.09      2.60 o 
  -3  14  13       16.26       23.34      3.78 o 
  -2  14  13       22.27       20.53      3.32 o 
  -1  14  13      201.63      177.35      5.22 o 
   0  14  13      379.94      345.64      7.62 o 
   1  14  13      491.29      457.08      9.66 o 
   2  14  13       83.13       88.92      5.02 o 
   3  14  13      144.31      124.90      7.54 o 
   4  14  13      249.81      243.98      9.75 o 
   5  14  13      100.71      112.02      7.51 o 
   6  14  13        5.80       -0.93      4.84 o 
  -7  15  13        3.49        3.25      6.77 o 
  -6  15  13        0.01       -5.46      5.46 o 
  -5  15  13      323.67      350.34     14.38 o 
  -4  15  13       79.91       66.91      5.78 o 
  -3  15  13        1.82       -3.37      3.37 o 
  -2  15  13      370.42      323.92      7.60 o 
  -1  15  13        0.00        6.51      3.84 o 
   0  15  13      184.12      155.27      5.45 o 
   1  15  13       83.91       85.06      4.75 o 
   2  15  13        6.92        4.54      3.81 o 
   3  15  13       17.13       16.81      5.94 o 
   4  15  13        2.86        4.59      5.20 o 
   5  15  13       77.76       74.45      6.98 o 
   6  15  13        9.81        8.84      8.36 o 
  -7  16  13        0.43        0.04      6.23 o 
  -6  16  13        0.00        6.04      5.28 o 
  -5  16  13       42.74       44.09      7.63 o 
  -4  16  13      299.73      288.97      8.32 o 
  -3  16  13       13.55        9.13      3.74 o 
  -2  16  13        4.88       -2.12      3.42 o 
  -1  16  13      168.70      127.56      7.75 o 
   0  16  13        0.79       -3.25      3.25 o 
   1  16  13        4.07        0.45      3.39 o 
   2  16  13        9.01        4.68      4.35 o 
   3  16  13      148.00      149.30      8.49 o 
   4  16  13       12.72       -4.16      7.80 o 
   5  16  13      162.42      178.70      9.08 o 
   6  16  13        2.21       10.57      8.93 o 
  -6  17  13       75.13       85.95      9.33 o 
  -5  17  13        3.19        5.63      6.69 o 
  -4  17  13       10.88        8.93      3.98 o 
  -3  17  13       98.12       93.73      7.51 o 
  -2  17  13      111.00      105.05      5.64 o 
  -1  17  13       89.49       93.67      6.79 o 
   0  17  13        0.01       -2.14      3.96 o 
   1  17  13      270.53      274.70      7.29 o 
   2  17  13       21.51       15.57      6.94 o 
   3  17  13      301.77      322.16     11.91 o 
   4  17  13      116.65      118.76      8.32 o 
   5  17  13     1103.95     1140.27     32.14 o 
  -6  18  13       13.66       11.61      8.79 o 
  -5  18  13        2.95       -2.88      6.73 o 
  -4  18  13      147.54      176.61      9.80 o 
  -3  18  13       10.26        4.16      4.64 o 
  -2  18  13       38.25       40.13      4.62 o 
  -1  18  13      138.99      125.44     10.61 o 
   0  18  13        2.98       -4.12      4.23 o 
   1  18  13        7.53       -1.12      3.64 o 
   2  18  13       13.97        3.86      5.82 o 
   3  18  13       14.11        5.90      9.73 o 
   4  18  13        0.73        0.54      5.66 o 
   5  18  13        1.19       12.91      9.27 o 
  -5  19  13      130.14      122.11     13.52 o 
  -4  19  13      230.29      254.78     10.19 o 
  -3  19  13      296.40      323.53     13.60 o 
  -2  19  13      920.97      992.24     17.67 o 
  -1  19  13      155.93      160.74      8.61 o 
   0  19  13      148.65      144.90      7.23 o 
   1  19  13       46.45       58.07      5.03 o 
   2  19  13       48.20       51.82      7.07 o 
   3  19  13        5.10       -0.39      5.92 o 
   4  19  13      121.55      139.71     12.88 o 
  -5  20  13        1.56        0.83      9.36 o 
  -4  20  13        4.34       -0.90      5.10 o 
  -3  20  13      101.46      111.08     11.70 o 
  -2  20  13       94.60      110.11      6.07 o 
  -1  20  13       29.57       38.47      6.46 o 
   0  20  13      134.03      134.43      7.80 o 
   1  20  13       27.85       11.23      6.48 o 
   2  20  13       23.44       24.57      6.56 o 
   3  20  13       12.03        8.12      6.41 o 
  -4  21  13      253.43      256.85     18.50 o 
  -3  21  13       43.40       55.88     11.64 o 
  -2  21  13       68.92       58.93      5.31 o 
  -1  21  13       42.93       68.29      9.12 o 
   0  21  13       12.84       12.09      5.46 o 
   1  21  13       40.51       39.84      6.25 o 
   2  21  13       36.29       54.25      7.58 o 
   3  21  13       38.86       46.53     10.89 o 
  -3  22  13      180.68      197.13     16.71 o 
  -2  22  13       10.24       11.87      4.92 o 
  -1  22  13      789.67      872.52     20.76 o 
   0  22  13       10.48       20.66      6.39 o 
   1  22  13     1147.62     1350.36     26.90 o 
   2  22  13        2.42       -7.89      7.89 o 
  -1  23  13      759.11      862.16     27.12 o 
   0  23  13      159.39      190.17     13.64 o 
  -8   0  14      173.42      159.57      8.28 o 
  -6   0  14      597.48      553.13     16.76 o 
  -4   0  14      365.68      366.40     14.08 o 
  -2   0  14      109.55       90.91      3.61 o 
   0   0  14        5.39       -0.70      2.80 o 
   2   0  14       74.20       62.17      4.54 o 
   4   0  14     1755.68     1708.51     35.99 o 
   6   0  14      745.27      728.51     19.57 o 
   8   0  14      343.68      311.01     18.86 o 
  -9   1  14      187.11      168.69      6.37 o 
  -8   1  14      105.65       98.01      4.76 o 
  -7   1  14       91.11       86.88      4.81 o 
  -6   1  14      443.31      458.53      9.52 o 
  -5   1  14      238.53      202.58      6.43 o 
  -4   1  14      630.03      603.43     12.03 o 
  -3   1  14      102.88      100.72      2.60 o 
  -2   1  14       10.88        4.10      1.72 o 
  -1   1  14       39.76       39.53      2.52 o 
   0   1  14      571.05      491.52      6.25 o 
   1   1  14       54.71       51.35      2.36 o 
   2   1  14     2643.64     2559.56     23.35 o 
   3   1  14      185.93      185.07      5.37 o 
   4   1  14     1541.59     1452.86     22.46 o 
   5   1  14     2406.05     2383.87     33.26 o 
   6   1  14      162.18      165.11      8.83 o 
   7   1  14      422.82      417.49     20.54 o 
   8   1  14       21.49       20.38      7.62 o 
  -9   2  14       53.55       52.16      4.31 o 
  -8   2  14        3.15        0.73      3.19 o 
  -7   2  14        4.95        3.42      3.12 o 
  -6   2  14       17.97       13.11      3.39 o 
  -5   2  14      264.21      228.29      6.83 o 
  -4   2  14        3.48       -0.43      3.39 o 
  -3   2  14      153.87      123.85      3.22 o 
  -2   2  14      390.90      362.87      5.00 o 
  -1   2  14      915.26      925.66      9.59 o 
   0   2  14       76.55       83.37      2.75 o 
   1   2  14       82.06       80.68      2.81 o 
   2   2  14      311.03      282.06      5.57 o 
   3   2  14      437.79      432.80      7.90 o 
   4   2  14      199.42      168.75      7.07 o 
   5   2  14      480.75      425.00     15.47 o 
   6   2  14     2110.66     2146.79     30.36 o 
   7   2  14      154.79      150.96     10.11 o 
   8   2  14      616.49      596.90     18.46 o 
  -9   3  14       10.60        9.82      3.63 o 
  -8   3  14       42.53       48.74      4.19 o 
  -7   3  14       92.02       92.50      4.73 o 
  -6   3  14        0.01       -3.08      3.08 o 
  -5   3  14      860.11      882.36     14.56 o 
  -4   3  14        1.43        0.65      2.98 o 
  -3   3  14      242.77      193.36      3.95 o 
  -2   3  14       70.91       76.00      2.75 o 
  -1   3  14      771.83      706.77      9.97 o 
   0   3  14      129.52      119.15      3.19 o 
   1   3  14      905.90      907.21      9.02 o 
   2   3  14       31.85       18.39      2.65 o 
   3   3  14      132.43      132.17      4.72 o 
   4   3  14      582.12      576.21     12.33 o 
   5   3  14     1307.36     1275.32     20.60 o 
   6   3  14      173.80      152.40      6.51 o 
   7   3  14      345.75      306.54     12.96 o 
   8   3  14      213.63      211.30     11.74 o 
  -9   4  14        1.70       -0.62      3.68 o 
  -8   4  14        6.05       10.71      3.65 o 
  -7   4  14       25.45       15.29      3.55 o 
  -6   4  14       26.64       19.12      3.63 o 
  -5   4  14      990.10      978.86     15.78 o 
  -4   4  14      334.41      310.62      7.61 o 
  -3   4  14     3002.39     2921.75     25.10 o 
  -2   4  14       28.74       31.79      2.22 o 
  -1   4  14        0.20       -1.90      1.90 o 
   0   4  14       14.22       11.89      2.13 o 
   1   4  14       53.95       45.97      2.53 o 
   2   4  14      127.75      128.78      4.54 o 
   3   4  14       33.57       26.20      3.54 o 
   4   4  14      132.86      126.98      7.30 o 
   5   4  14        0.72       -4.01      4.01 o 
   6   4  14      339.36      323.47      8.91 o 
   7   4  14      260.89      240.37     12.57 o 
   8   4  14      415.55      453.15     18.92 o 
  -9   5  14       33.71       38.05      4.52 o 
  -8   5  14        7.31        2.26      4.95 o 
  -7   5  14        1.60       -3.31      3.31 o 
  -6   5  14       62.79       58.95      4.42 o 
  -5   5  14       44.87       42.16      4.26 o 
  -4   5  14        3.52        3.77      3.14 o 
  -3   5  14        1.62       -1.66      1.92 o 
  -2   5  14      237.85      219.13      4.82 o 
  -1   5  14     1021.96     1024.83     10.53 o 
   0   5  14      507.56      558.48      7.58 o 
   1   5  14       39.56       37.88      2.52 o 
   2   5  14      847.70      874.01     10.88 o 
   3   5  14       87.05       77.85      4.15 o 
   4   5  14      386.36      371.51     10.03 o 
   5   5  14      611.81      587.93     12.67 o 
   6   5  14      218.52      207.63      7.59 o 
   7   5  14      258.46      263.68     12.26 o 
   8   5  14      168.29      165.54     16.27 o 
  -9   6  14       32.26       47.57      4.88 o 
  -8   6  14       26.85       26.95      4.33 o 
  -7   6  14        0.02        1.30      3.79 o 
  -6   6  14      170.62      154.74      6.01 o 
  -5   6  14       32.41       31.15      4.21 o 
  -4   6  14       25.72       21.04      3.55 o 
  -3   6  14        4.44        2.24      2.03 o 
  -2   6  14      658.33      576.73      6.75 o 
  -1   6  14     1212.42     1288.64     13.05 o 
   0   6  14        8.00       -1.64      2.00 o 
   1   6  14      143.44      111.77      3.47 o 
   2   6  14       28.43       33.79      3.59 o 
   3   6  14      483.35      448.69      8.27 o 
   4   6  14      120.88      127.25      6.40 o 
   5   6  14        0.45       -3.97      3.97 o 
   6   6  14        6.48        5.68      4.57 o 
   7   6  14       25.00       23.60      7.23 o 
  -9   7  14       25.18       24.42      4.63 o 
  -8   7  14      233.67      225.20      8.04 o 
  -7   7  14      314.83      324.21     12.61 o 
  -6   7  14      114.80      109.64      5.81 o 
  -5   7  14       94.46       78.83      5.23 o 
  -4   7  14      171.65      163.99      8.81 o 
  -3   7  14       14.17       18.94      2.27 o 
  -2   7  14       38.71       44.37      2.48 o 
  -1   7  14      378.93      376.99      6.31 o 
   0   7  14     4468.20     4097.30     32.76 o 
   1   7  14       41.45       48.15      2.83 o 
   2   7  14     2143.06     2037.99     22.48 o 
   3   7  14      610.25      557.87      9.93 o 
   4   7  14       64.73       64.72      5.51 o 
   5   7  14       50.30       47.49      6.28 o 
   6   7  14      253.67      254.95     11.45 o 
   7   7  14        8.93        0.30      6.86 o 
  -9   8  14       88.73       84.43      6.38 o 
  -8   8  14        8.74        9.16      4.35 o 
  -7   8  14        9.45        6.09      4.15 o 
  -6   8  14       99.27       99.20      5.83 o 
  -5   8  14      328.38      316.44     13.12 o 
  -4   8  14        3.42       -3.25      3.25 o 
  -3   8  14      457.18      452.34      7.05 o 
  -2   8  14      639.24      539.73      6.73 o 
  -1   8  14      805.22      760.83      8.65 o 
   0   8  14     1902.97     1832.29     17.12 o 
   1   8  14      597.65      585.75      8.88 o 
   2   8  14      225.20      193.25      5.65 o 
   3   8  14     1025.90     1041.84     13.88 o 
   4   8  14      201.47      186.48      7.72 o 
   5   8  14       13.25       11.91      4.44 o 
   6   8  14      170.53      177.59      7.11 o 
   7   8  14       91.37       83.11     10.69 o 
  -8   9  14      110.28      108.78      6.53 o 
  -7   9  14       87.13       93.33      6.11 o 
  -6   9  14       10.30        6.33      4.15 o 
  -5   9  14       84.89       70.93      7.21 o 
  -4   9  14        7.84        3.47      2.62 o 
  -3   9  14     1969.28     1863.25     20.82 o 
  -2   9  14      132.52      138.53      3.60 o 
  -1   9  14     5503.90     5348.12     44.89 o 
   0   9  14       42.24       28.85      2.96 o 
   1   9  14     1221.54     1224.55     16.10 o 
   2   9  14      213.35      188.43      5.85 o 
   3   9  14        4.99        7.43      3.98 o 
   4   9  14        0.00       -3.06      5.60 o 
   5   9  14       55.51       59.05      5.90 o 
   6   9  14        0.04       -5.64      5.64 o 
   7   9  14       49.43       29.92     10.27 o 
  -8  10  14        3.70        3.18      5.74 o 
  -7  10  14       31.08       46.16      5.31 o 
  -6  10  14       42.99       43.21      5.51 o 
  -5  10  14      206.80      193.39      8.20 o 
  -4  10  14      189.18      195.82      4.53 o 
  -3  10  14      970.99      963.48     12.58 o 
  -2  10  14       43.69       47.77      3.00 o 
  -1  10  14      135.20      146.13      4.17 o 
   0  10  14        0.07       -1.75      2.57 o 
   1  10  14       17.94       13.87      3.54 o 
   2  10  14      198.78      210.31      6.21 o 
   3  10  14      257.62      239.74      7.74 o 
   4  10  14      172.30      185.07      8.27 o 
   5  10  14       37.22       29.12      5.25 o 
   6  10  14       19.51       19.20      4.79 o 
   7  10  14        0.53        5.27      8.33 o 
  -8  11  14        4.05        3.56      4.74 o 
  -7  11  14      646.51      648.28     14.87 o 
  -6  11  14      342.31      318.88     10.20 o 
  -5  11  14        0.21       -1.39      4.38 o 
  -4  11  14      360.71      335.40      6.40 o 
  -3  11  14      386.51      339.44      6.78 o 
  -2  11  14        3.88        4.69      2.66 o 
  -1  11  14      404.45      381.03      6.79 o 
   0  11  14      761.96      687.91      9.95 o 
   1  11  14       52.11       69.72      4.21 o 
   2  11  14       56.07       62.42      4.75 o 
   3  11  14        0.00        8.27      4.78 o 
   4  11  14       48.14       42.69      5.80 o 
   5  11  14       22.52       18.37      5.20 o 
   6  11  14        0.10       -4.20      4.20 o 
   7  11  14        0.00       -7.93      7.93 o 
  -8  12  14        2.22       -2.42      4.97 o 
  -7  12  14      203.82      193.73      8.43 o 
  -6  12  14      888.08      891.38     18.19 o 
  -5  12  14       14.11       13.95      5.02 o 
  -4  12  14       81.59       74.98      3.29 o 
  -3  12  14      156.20      138.85      5.88 o 
  -2  12  14       23.54       21.78      3.18 o 
  -1  12  14     1815.41     1723.71     18.08 o 
   0  12  14      106.02      104.99      4.58 o 
   1  12  14      500.90      461.42      8.72 o 
   2  12  14       22.77       26.44      3.89 o 
   3  12  14        7.93       12.81      5.02 o 
   4  12  14      128.54      107.15      7.18 o 
   5  12  14       24.59       24.77      5.47 o 
   6  12  14        7.05        3.43      4.76 o 
  -8  13  14       14.50       13.35      6.98 o 
  -7  13  14      224.08      262.34      9.96 o 
  -6  13  14       36.92       38.26      5.66 o 
  -5  13  14      139.39      132.23      8.04 o 
  -4  13  14       39.42       35.02      3.17 o 
  -3  13  14        0.51       -3.36      3.36 o 
  -2  13  14      105.50      123.54      4.83 o 
  -1  13  14       14.07       14.56      3.25 o 
   0  13  14      590.12      547.54      9.53 o 
   1  13  14        5.87        2.22      3.32 o 
   2  13  14      424.18      424.77      9.16 o 
   3  13  14       55.39       64.29      6.35 o 
   4  13  14       81.53       97.88      7.25 o 
   5  13  14       74.66       78.23      6.93 o 
   6  13  14       16.94       27.29      6.61 o 
  -7  14  14      155.39      174.37      8.61 o 
  -6  14  14       26.88       30.67      5.72 o 
  -5  14  14       10.33       12.78      5.31 o 
  -4  14  14        1.69        0.54      2.84 o 
  -3  14  14       16.01       19.29      3.78 o 
  -2  14  14       65.73       70.75      4.17 o 
  -1  14  14        5.42       -0.27      3.80 o 
   0  14  14      798.06      795.03     12.03 o 
   1  14  14       99.50       93.89      4.76 o 
   2  14  14      172.52      182.60      6.42 o 
   3  14  14       44.16       45.72      6.11 o 
   4  14  14       34.66       40.31      6.16 o 
   5  14  14        6.64       13.22      5.60 o 
   6  14  14       11.49       30.47      9.55 o 
  -7  15  14      118.26      122.90     13.25 o 
  -6  15  14      461.09      473.98     16.00 o 
  -5  15  14       36.75       37.93      6.34 o 
  -4  15  14      136.37      126.16      5.64 o 
  -3  15  14       20.81       19.58      3.92 o 
  -2  15  14      178.23      164.07      5.65 o 
  -1  15  14       54.04       40.70      5.63 o 
   0  15  14       22.72       17.44      3.65 o 
   1  15  14      197.75      204.00      6.24 o 
   2  15  14       17.11       11.55      4.52 o 
   3  15  14       99.22       93.76      7.62 o 
   4  15  14        4.31        7.50      5.49 o 
   5  15  14       16.08       12.97      5.85 o 
   6  15  14        0.57        5.86      8.81 o 
  -7  16  14       12.31        5.31      8.34 o 
  -6  16  14        0.19        5.23      5.35 o 
  -5  16  14       95.23      109.55      8.30 o 
  -4  16  14       41.61       39.60      4.35 o 
  -3  16  14       16.39       19.15      4.13 o 
  -2  16  14      208.31      211.03      7.20 o 
  -1  16  14        0.29       -5.18      6.11 o 
   0  16  14       26.39       27.69      4.12 o 
   1  16  14      110.33      119.64      5.34 o 
   2  16  14       56.48       55.22      6.21 o 
   3  16  14      726.98      684.01     16.94 o 
   4  16  14      406.54      434.72     14.47 o 
   5  16  14       83.26      110.40     12.19 o 
  -6  17  14       84.62       88.65      7.72 o 
  -5  17  14       19.07       17.94      6.33 o 
  -4  17  14        0.20        0.56      3.86 o 
  -3  17  14       16.64       20.12      4.94 o 
  -2  17  14      245.12      221.40     12.69 o 
  -1  17  14       20.78       22.00      5.40 o 
   0  17  14        5.13        2.30      4.08 o 
   1  17  14       45.27       39.25      4.32 o 
   2  17  14      183.21      183.23      9.32 o 
   3  17  14       71.71       72.95      7.49 o 
   4  17  14      353.13      369.79     12.92 o 
   5  17  14       41.51       59.48     10.90 o 
  -6  18  14        9.35        8.54      6.03 o 
  -5  18  14      139.12      150.72      9.82 o 
  -4  18  14      324.58      347.03     11.37 o 
  -3  18  14        8.06        4.33      4.77 o 
  -2  18  14       22.00       24.24      4.33 o 
  -1  18  14       49.68       47.54      6.28 o 
   0  18  14       34.21       49.32      5.47 o 
   1  18  14       24.06       25.43      4.25 o 
   2  18  14        5.55        3.48      5.83 o 
   3  18  14      355.51      351.25     12.92 o 
   4  18  14       19.43       41.37     10.34 o 
  -5  19  14      106.94       97.83     12.99 o 
  -4  19  14      104.36      138.14      7.92 o 
  -3  19  14       50.78       69.17      7.34 o 
  -2  19  14      200.08      226.00      7.87 o 
  -1  19  14      131.65      169.82      9.05 o 
   0  19  14       41.93       46.94      6.13 o 
   1  19  14       84.38      101.32      7.18 o 
   2  19  14       22.71       27.28      6.68 o 
   3  19  14      110.03      135.51      9.30 o 
   4  19  14       61.20       43.43     10.34 o 
  -4  20  14       33.74       47.53     11.65 o 
  -3  20  14       46.39       51.51      7.11 o 
  -2  20  14       89.44       82.84      5.52 o 
  -1  20  14      328.17      358.19     12.65 o 
   0  20  14        4.69        6.14      5.23 o 
   1  20  14      463.67      507.69     15.05 o 
   2  20  14       68.44       88.97      8.49 o 
   3  20  14      149.30      150.25     16.57 o 
  -4  21  14      319.39      342.46     21.19 o 
  -3  21  14       15.61       -6.61     11.53 o 
  -2  21  14      534.00      556.84     12.42 o 
  -1  21  14        0.22       -1.67      6.18 o 
   0  21  14        0.03       -1.15      5.36 o 
   1  21  14      146.43      174.68      9.85 o 
   2  21  14       72.49       82.66     10.97 o 
  -2  22  14      422.37      480.82     23.86 o 
  -1  22  14        0.87       -1.03      6.17 o 
   0  22  14      106.10      132.49     10.74 o 
   1  22  14      101.96      111.81     11.51 o 
  -9   0  15       51.00       47.59      8.39 o 
  -7   0  15       62.74       52.14      6.13 o 
  -5   0  15      417.05      374.46     12.45 o 
  -3   0  15     1193.16     1260.41     18.93 o 
  -1   0  15      357.95      375.88     10.29 o 
   1   0  15       98.21       92.83      4.20 o 
   3   0  15     2679.54     2600.45     38.92 o 
   5   0  15       11.73        7.17      8.07 o 
   7   0  15      660.30      629.05     26.32 o 
  -9   1  15       47.73       45.60      4.38 o 
  -8   1  15       23.81       25.17      5.35 o 
  -7   1  15      323.30      312.36      8.17 o 
  -6   1  15      178.62      170.94      7.40 o 
  -5   1  15        0.03       -0.83      3.20 o 
  -4   1  15      131.14      105.23      5.40 o 
  -3   1  15      890.72      811.01      9.16 o 
  -2   1  15      174.47      175.38      3.63 o 
  -1   1  15       86.64       78.49      3.15 o 
   0   1  15      224.53      200.76      3.99 o 
   1   1  15      487.72      480.44      6.01 o 
   2   1  15      737.71      675.88     10.18 o 
   3   1  15      236.01      222.84      6.83 o 
   4   1  15      796.81      735.13     15.02 o 
   5   1  15      113.93      110.48      6.27 o 
   6   1  15      178.22      176.94      7.27 o 
   7   1  15        0.55        4.31      8.99 o 
  -9   2  15       11.31       16.08      4.01 o 
  -8   2  15      197.99      186.43      7.90 o 
  -7   2  15      157.25      151.26      5.84 o 
  -6   2  15      613.66      594.06     11.55 o 
  -5   2  15       25.34       22.80      3.74 o 
  -4   2  15      692.25      672.22     12.02 o 
  -3   2  15       19.74       13.29      2.19 o 
  -2   2  15        4.90        1.28      1.90 o 
  -1   2  15        2.04       -2.09      2.09 o 
   0   2  15      735.06      697.83      7.74 o 
   1   2  15      235.76      186.65      3.92 o 
   2   2  15      103.73       86.36      4.26 o 
   3   2  15     1059.95     1029.36     13.65 o 
   4   2  15      409.92      379.29     10.38 o 
   5   2  15      147.59      143.88      7.91 o 
   6   2  15       11.81        7.58      4.21 o 
   7   2  15      417.62      427.24     15.77 o 
  -9   3  15      232.60      222.81      7.71 o 
  -8   3  15      157.97      183.84      8.60 o 
  -7   3  15      289.74      271.90      9.73 o 
  -6   3  15      135.12      129.50      5.65 o 
  -5   3  15      640.05      584.66     11.43 o 
  -4   3  15      371.42      356.47      8.42 o 
  -3   3  15        0.91       -1.99      1.99 o 
  -2   3  15     2260.85     2179.14     18.39 o 
  -1   3  15     1338.14     1269.08     14.09 o 
   0   3  15      631.51      597.52      7.88 o 
   1   3  15      693.87      683.15      7.48 o 
   2   3  15       75.49       60.05      4.15 o 
   3   3  15       59.54       75.00      4.22 o 
   4   3  15      251.27      236.20      8.19 o 
   5   3  15      324.26      310.75      9.37 o 
   6   3  15       64.90       67.40      6.00 o 
   7   3  15       98.42      101.06      9.45 o 
  -9   4  15       51.73       43.15      4.76 o 
  -8   4  15      608.78      609.18     15.14 o 
  -7   4  15      192.28      197.50      6.93 o 
  -6   4  15      223.43      234.49      7.34 o 
  -5   4  15      206.93      197.43      7.15 o 
  -4   4  15      995.11      911.37     14.74 o 
  -3   4  15     1351.19     1284.40     13.12 o 
  -2   4  15      160.43      152.89      3.59 o 
  -1   4  15       20.38       23.66      2.51 o 
   0   4  15      678.67      658.11      7.87 o 
   1   4  15      348.48      337.11      5.15 o 
   2   4  15      940.33      899.00     12.32 o 
   3   4  15        6.78       -0.65      3.10 o 
   4   4  15      128.77      113.11      6.34 o 
   5   4  15       21.86       25.36      4.75 o 
   6   4  15        0.00        2.65      4.10 o 
   7   4  15        0.11        0.96      6.60 o 
  -9   5  15        0.06       -3.79      3.79 o 
  -8   5  15       10.18       18.01      4.29 o 
  -7   5  15       46.28       40.83      4.80 o 
  -6   5  15      543.16      528.13     15.44 o 
  -5   5  15      593.56      557.68     12.14 o 
  -4   5  15        2.58        5.33      3.44 o 
  -3   5  15      117.58       94.55      3.23 o 
  -2   5  15       86.70       60.25      2.87 o 
  -1   5  15     3673.81     3592.17     29.91 o 
   0   5  15      671.87      597.71      7.50 o 
   1   5  15     1603.93     1527.01     14.02 o 
   2   5  15        0.94       -2.98      2.98 o 
   3   5  15       23.20       25.59      3.52 o 
   4   5  15       92.86       91.01      5.95 o 
   5   5  15       34.14       29.07      4.83 o 
   6   5  15       82.35       76.59      5.51 o 
   7   5  15        4.46       10.40      7.25 o 
  -9   6  15       21.77       18.39      5.81 o 
  -8   6  15      143.63      141.87      8.17 o 
  -7   6  15       47.22       40.95      4.76 o 
  -6   6  15       10.36        4.61      3.68 o 
  -5   6  15      408.55      376.65      9.90 o 
  -4   6  15     1998.51     2003.51     27.45 o 
  -3   6  15      830.95      797.09     10.07 o 
  -2   6  15     3776.80     3644.80     32.72 o 
  -1   6  15     1965.45     1837.66     17.53 o 
   0   6  15     2701.41     2596.65     21.67 o 
   1   6  15        0.11       -2.55      2.55 o 
   2   6  15     1516.95     1403.84     16.99 o 
   3   6  15      406.70      403.93      8.13 o 
   4   6  15       10.48       10.86      5.28 o 
   5   6  15        1.83       -2.66      4.12 o 
   6   6  15       28.56       25.60      4.62 o 
   7   6  15      664.27      698.21     37.38 o 
  -9   7  15        1.00       -3.46      4.46 o 
  -8   7  15       54.67       55.01      5.35 o 
  -7   7  15      439.76      421.62     11.03 o 
  -6   7  15      223.84      206.05      7.99 o 
  -5   7  15      597.87      575.84     12.63 o 
  -4   7  15     1397.04     1392.08     20.60 o 
  -3   7  15     2071.54     1972.09     21.80 o 
  -2   7  15     1156.28     1081.23     12.02 o 
  -1   7  15        6.25        2.78      2.47 o 
   0   7  15      623.06      547.29      8.01 o 
   1   7  15      704.14      678.02     10.40 o 
   2   7  15       63.36       59.85      4.01 o 
   3   7  15       29.10       21.17      4.00 o 
   4   7  15       22.08       24.17      4.79 o 
   5   7  15      121.87      120.55      7.50 o 
   6   7  15       54.07       50.54      5.13 o 
   7   7  15        7.28        7.17      7.46 o 
  -8   8  15      266.27      289.16      9.55 o 
  -7   8  15       37.96       41.95      5.11 o 
  -6   8  15       31.77       31.15      4.72 o 
  -5   8  15      220.70      218.88      8.74 o 
  -4   8  15       18.62       21.50      3.93 o 
  -3   8  15     1956.08     1858.54     19.72 o 
  -2   8  15      600.70      548.97      9.23 o 
  -1   8  15     4487.11     4314.99     35.53 o 
   0   8  15      262.16      275.90      5.59 o 
   1   8  15     1436.28     1342.15     17.82 o 
   2   8  15       38.71       28.33      3.55 o 
   3   8  15        2.26        4.14      3.73 o 
   4   8  15       64.02       54.90      5.53 o 
   5   8  15        9.36        8.01      5.22 o 
   6   8  15       38.79       35.13      4.93 o 
   7   8  15        0.44        5.22     10.18 o 
  -8   9  15       50.03       41.80      5.46 o 
  -7   9  15       50.45       40.26      5.27 o 
  -6   9  15      271.85      281.55     11.48 o 
  -5   9  15       33.27       29.88      5.30 o 
  -4   9  15      291.70      277.50      6.11 o 
  -3   9  15        4.95        8.06      2.48 o 
  -2   9  15      309.27      311.35      6.13 o 
  -1   9  15      508.13      474.00      7.17 o 
   0   9  15        0.67        1.33      2.62 o 
   1   9  15       41.43       37.11      3.97 o 
   2   9  15       26.77       27.87      4.72 o 
   3   9  15      250.27      264.47      8.31 o 
   4   9  15       80.01       70.06      6.26 o 
   5   9  15       70.26       50.52      5.89 o 
   6   9  15       21.95       24.26      5.08 o 
   7   9  15      130.46      166.87     13.24 o 
  -8  10  15        0.77       -4.69      4.69 o 
  -7  10  15       93.85       87.14      8.38 o 
  -6  10  15       81.38       79.01      6.15 o 
  -5  10  15       14.63       10.46      4.74 o 
  -4  10  15      322.22      316.87      6.04 o 
  -3  10  15        0.26       -2.57      2.57 o 
  -2  10  15        1.72        4.41      2.74 o 
  -1  10  15       12.38        9.01      2.59 o 
   0  10  15      240.30      208.58      5.38 o 
   1  10  15      180.21      176.50      5.93 o 
   2  10  15      427.59      398.48      8.59 o 
   3  10  15        3.06       -2.27      4.66 o 
   4  10  15      380.78      351.96     14.73 o 
   5  10  15       45.27       47.76      7.99 o 
   6  10  15        4.09        4.32      4.71 o 
   7  10  15        4.11        3.10      8.62 o 
  -8  11  15        7.88        8.06      5.14 o 
  -7  11  15       33.27       38.02      5.66 o 
  -6  11  15      820.96      812.68     17.16 o 
  -5  11  15       40.47       40.35      5.68 o 
  -4  11  15      175.71      176.41      4.52 o 
  -3  11  15      251.36      261.30      7.27 o 
  -2  11  15       16.83       12.60      3.03 o 
  -1  11  15      114.78       97.58      3.77 o 
   0  11  15        0.08        0.36      3.09 o 
   1  11  15      249.97      200.88      5.87 o 
   2  11  15       54.60       57.81      4.48 o 
   3  11  15      285.74      284.46     10.29 o 
   4  11  15       65.54       56.86      6.34 o 
   5  11  15       16.64       21.19      5.42 o 
   6  11  15       58.24       61.39      7.06 o 
  -8  12  15       11.17        3.14      5.46 o 
  -7  12  15      626.78      648.93     15.50 o 
  -6  12  15        8.59       14.21      5.71 o 
  -5  12  15       50.92       55.41      6.32 o 
  -4  12  15       17.03       21.17      3.61 o 
  -3  12  15      299.82      282.10      7.58 o 
  -2  12  15       17.59       19.55      3.13 o 
  -1  12  15      189.29      175.02      5.05 o 
   0  12  15        8.15        4.42      3.29 o 
   1  12  15     1039.20     1010.80     15.64 o 
   2  12  15       90.84       83.36      4.92 o 
   3  12  15       24.69       36.34      5.88 o 
   4  12  15       45.57       36.27      7.38 o 
   5  12  15        6.58        0.64      5.15 o 
   6  12  15       33.88       37.61      9.37 o 
  -7  13  15      133.44      139.31      8.04 o 
  -6  13  15        4.98       -0.02      4.95 o 
  -5  13  15        5.94        7.34      5.27 o 
  -4  13  15       15.79        6.08      2.58 o 
  -3  13  15        2.84        1.12      3.30 o 
  -2  13  15       23.66       22.71      3.33 o 
  -1  13  15        4.50       10.40      3.97 o 
   0  13  15      226.41      208.16      6.14 o 
   1  13  15      367.28      357.89      8.00 o 
   2  13  15       84.77       69.60      4.85 o 
   3  13  15       38.38       22.82      5.59 o 
   4  13  15       42.45       40.81      6.23 o 
   5  13  15      309.99      368.46     12.20 o 
   6  13  15       41.67       47.35     10.23 o 
  -7  14  15       29.67       43.05      6.36 o 
  -6  14  15        0.00       -1.17      4.96 o 
  -5  14  15        0.22       -2.22      5.14 o 
  -4  14  15        0.31       -0.42      3.33 o 
  -3  14  15       96.49       85.21      5.02 o 
  -2  14  15      544.39      537.57     12.74 o 
  -1  14  15        5.96       -0.84      4.51 o 
   0  14  15      628.34      666.01     10.99 o 
   1  14  15        8.38       17.35      3.67 o 
   2  14  15       21.17       26.01      4.83 o 
   3  14  15       26.35       36.15      6.12 o 
   4  14  15        0.01        1.69      5.32 o 
   5  14  15      175.01      155.91     10.44 o 
   6  14  15        0.19        0.43      8.91 o 
  -7  15  15       23.39       22.31      5.96 o 
  -6  15  15        0.01        3.13      5.23 o 
  -5  15  15       10.55       15.87      5.90 o 
  -4  15  15       38.56       33.92      6.85 o 
  -3  15  15       29.47       25.06      4.18 o 
  -2  15  15      104.93      115.12      5.49 o 
  -1  15  15       95.68      103.11      7.08 o 
   0  15  15        4.00        7.61      3.74 o 
   1  15  15        0.63       -3.37      3.37 o 
   2  15  15        2.52        5.27      4.50 o 
   3  15  15      131.09      134.39      8.63 o 
   4  15  15      227.78      256.75     11.73 o 
   5  15  15        8.28       -1.10      8.76 o 
  -6  16  15       53.34       46.98      6.74 o 
  -5  16  15       58.32       57.02      7.24 o 
  -4  16  15       40.13       44.39      4.53 o 
  -3  16  15        5.62        8.41      4.61 o 
  -2  16  15       37.99       40.27      4.39 o 
  -1  16  15       55.40       75.17      6.65 o 
   0  16  15      135.80      129.67      6.76 o 
   1  16  15      204.85      250.31      7.15 o 
   2  16  15       22.63       28.82      6.36 o 
   3  16  15       88.98       95.96      9.55 o 
   4  16  15      208.19      241.53     10.80 o 
   5  16  15       56.61       66.83     11.05 o 
  -6  17  15       10.81       15.12      6.93 o 
  -5  17  15      173.77      174.48     10.15 o 
  -4  17  15        1.96       -2.01      4.06 o 
  -3  17  15       30.56       26.83      5.31 o 
  -2  17  15        9.20        1.96      3.61 o 
  -1  17  15        6.49        4.25      5.20 o 
   0  17  15      128.90      107.91      6.53 o 
   1  17  15        0.27        1.62      3.68 o 
   2  17  15       64.43       71.11      7.43 o 
   3  17  15      405.29      447.68     14.31 o 
   4  17  15       42.81       37.25      7.04 o 
  -5  18  15      179.12      207.82     15.39 o 
  -4  18  15        0.50        0.54      6.72 o 
  -3  18  15        8.71       12.45      7.53 o 
  -2  18  15      126.55      123.15      5.91 o 
  -1  18  15       20.28       16.20      5.74 o 
   0  18  15      108.19      127.54      7.53 o 
   1  18  15      271.88      301.12      9.51 o 
   2  18  15      436.16      511.12     15.36 o 
   3  18  15      121.33      118.72      9.07 o 
   4  18  15      702.42      736.96     25.98 o 
  -5  19  15      106.39      132.54     14.52 o 
  -4  19  15       11.07        9.76      6.68 o 
  -3  19  15      167.50      198.37     10.78 o 
  -2  19  15      307.00      317.84      9.00 o 
  -1  19  15      101.05      124.39      8.36 o 
   0  19  15      131.18      141.08      7.98 o 
   1  19  15        2.30        2.90      6.05 o 
   2  19  15       32.22       24.90      7.73 o 
   3  19  15       35.17       20.41      7.34 o 
  -4  20  15      460.93      478.20     65.50 o 
  -3  20  15        1.42       -9.61     10.64 o 
  -2  20  15      565.77      605.82     12.78 o 
  -1  20  15      319.62      327.26     12.34 o 
   0  20  15        1.98       -4.42      5.23 o 
   1  20  15       13.21       10.63      5.64 o 
   2  20  15      357.09      404.19     18.48 o 
  -3  21  15       75.90       70.73     12.95 o 
  -2  21  15       47.64       46.97     12.82 o 
  -1  21  15       27.80       19.57      6.81 o 
   0  21  15      243.22      273.62     13.31 o 
   1  21  15        2.99       12.75      7.43 o 
  -1  22  15      632.68      794.98     25.87 o 
  -8   0  16       27.11       14.66      5.67 o 
  -6   0  16        3.89       -4.69      4.69 o 
  -4   0  16     3266.78     3024.26     70.65 o 
  -2   0  16      429.92      327.93      8.26 o 
   0   0  16      329.65      231.99      6.46 o 
   2   0  16       80.79       94.64      6.88 o 
   4   0  16       69.79       62.27      8.14 o 
   6   0  16       24.28       23.52      8.68 o 
  -9   1  16        4.62        6.74      3.84 o 
  -8   1  16       34.94       36.74      4.62 o 
  -7   1  16        4.55        5.07      4.27 o 
  -6   1  16      840.05      806.86     17.69 o 
  -5   1  16        1.07        1.87      3.44 o 
  -4   1  16        4.57       -4.01      4.01 o 
  -3   1  16       64.29       56.99      2.90 o 
  -2   1  16      465.22      415.87      7.59 o 
  -1   1  16       45.69       63.22      3.28 o 
   0   1  16       19.27        6.37      2.19 o 
   1   1  16       70.93       58.49      3.39 o 
   2   1  16       85.40      102.99      4.49 o 
   3   1  16      194.07      161.24      5.35 o 
   4   1  16      653.38      647.91     13.74 o 
   5   1  16      130.41      139.59      6.96 o 
   6   1  16      100.15       97.85      6.17 o 
   7   1  16       97.62       86.95     12.27 o 
  -9   2  16       59.93       63.91      8.24 o 
  -8   2  16       65.53       65.47      4.92 o 
  -7   2  16       28.70       28.83      4.97 o 
  -6   2  16      343.99      324.64      8.76 o 
  -5   2  16        3.67       -1.36      3.50 o 
  -4   2  16      791.99      748.63     13.22 o 
  -3   2  16      132.89      105.28      3.55 o 
  -2   2  16      573.22      496.23      6.94 o 
  -1   2  16       91.56       66.91      3.10 o 
   0   2  16      294.87      302.09      5.24 o 
   1   2  16     1892.36     1705.35     17.72 o 
   2   2  16      608.37      543.54      9.32 o 
   3   2  16       34.87       16.25      3.42 o 
   4   2  16      224.17      202.24      8.01 o 
   5   2  16       90.44       95.93      6.23 o 
   6   2  16      427.06      416.01     10.94 o 
   7   2  16       38.80       49.44      8.32 o 
  -9   3  16      123.01      117.25      6.80 o 
  -8   3  16       85.17       77.66      5.17 o 
  -7   3  16       10.10       -1.49      3.56 o 
  -6   3  16        0.00        0.19      3.54 o 
  -5   3  16     1402.56     1345.28     22.19 o 
  -4   3  16      120.86      103.38      6.82 o 
  -3   3  16      385.97      321.55      6.02 o 
  -2   3  16      104.88      105.83      3.49 o 
  -1   3  16      394.58      305.06      5.59 o 
   0   3  16      676.34      566.90      7.60 o 
   1   3  16      455.69      432.66      7.35 o 
   2   3  16      105.36      106.33      4.82 o 
   3   3  16      203.31      172.96      5.46 o 
   4   3  16       68.03       58.85      5.57 o 
   5   3  16       54.40       56.88      5.55 o 
   6   3  16      238.87      249.35      8.58 o 
   7   3  16        0.24       -7.02      7.46 o 
  -9   4  16       10.82        9.73      4.31 o 
  -8   4  16       20.67       23.02      4.31 o 
  -7   4  16       44.65       45.68      4.58 o 
  -6   4  16       73.63       74.19      4.99 o 
  -5   4  16      201.34      200.75      7.32 o 
  -4   4  16      691.90      661.21     12.25 o 
  -3   4  16       34.24       33.22      3.06 o 
  -2   4  16     2497.10     2292.42     24.00 o 
  -1   4  16       59.02       50.92      3.19 o 
   0   4  16     1266.96     1135.91     12.91 o 
   1   4  16      841.38      785.73     10.29 o 
   2   4  16      275.72      266.48      6.58 o 
   3   4  16      104.63       95.63      5.32 o 
   4   4  16       59.74       65.58      5.62 o 
   5   4  16      426.63      411.08     10.99 o 
   6   4  16       29.28       27.73      4.87 o 
   7   4  16      214.36      227.40     12.28 o 
  -9   5  16       41.45       38.98      5.31 o 
  -8   5  16       95.60       88.14      5.87 o 
  -7   5  16      214.48      222.09      7.64 o 
  -6   5  16        5.94       15.40      3.94 o 
  -5   5  16        0.45        1.34      3.83 o 
  -4   5  16      269.46      224.34      7.12 o 
  -3   5  16      182.36      178.86      4.52 o 
  -2   5  16       34.98       14.03      2.67 o 
  -1   5  16       93.23      108.21      3.54 o 
   0   5  16        4.33       -2.44      2.44 o 
   1   5  16       88.40       65.98      4.05 o 
   2   5  16       42.45       39.59      3.65 o 
   3   5  16      107.03       88.79      5.20 o 
   4   5  16        0.22        1.79      5.33 o 
   5   5  16      109.07      100.02      6.37 o 
   6   5  16      158.00      166.35      7.27 o 
   7   5  16       18.27       16.73      7.67 o 
  -8   6  16      114.24      115.73      6.51 o 
  -7   6  16        4.62        1.59      4.14 o 
  -6   6  16       13.12        7.81      3.93 o 
  -5   6  16      859.57      833.13     16.00 o 
  -4   6  16      413.68      431.82      9.97 o 
  -3   6  16      789.32      732.94      9.69 o 
  -2   6  16       65.07       94.08      3.73 o 
  -1   6  16      379.79      330.48      7.94 o 
   0   6  16       97.49      121.23      3.97 o 
   1   6  16       76.32       79.09      4.26 o 
   2   6  16       20.83        9.17      3.34 o 
   3   6  16       70.29       61.99      4.78 o 
   4   6  16      136.55      128.68      6.79 o 
   5   6  16        3.22       -0.08      4.42 o 
   6   6  16       52.39       47.20      5.26 o 
   7   6  16        0.40       -6.09      7.15 o 
  -8   7  16        0.20        3.60      4.42 o 
  -7   7  16        0.79        5.70      4.30 o 
  -6   7  16      384.76      374.81      9.82 o 
  -5   7  16       36.91       39.48      4.90 o 
  -4   7  16     1294.58     1284.39     19.70 o 
  -3   7  16        0.90       -1.31      2.53 o 
  -2   7  16     3099.99     2997.62     27.79 o 
  -1   7  16       39.45       37.44      3.17 o 
   0   7  16      119.32      101.07      3.99 o 
   1   7  16       98.66      105.39      4.67 o 
   2   7  16      171.40      162.82      5.45 o 
   3   7  16      440.81      420.43      9.83 o 
   4   7  16      145.64      145.22      7.20 o 
   5   7  16        0.28        5.39      4.62 o 
   6   7  16       10.84        3.69      4.45 o 
   7   7  16      579.24      547.52     18.50 o 
  -8   8  16      191.56      195.07      8.20 o 
  -7   8  16      597.98      614.07     14.23 o 
  -6   8  16      612.33      621.22     14.18 o 
  -5   8  16     1013.58     1022.83     20.26 o 
  -4   8  16      775.27      794.22     12.34 o 
  -3   8  16      265.68      252.31      6.30 o 
  -2   8  16       12.18       18.13      3.26 o 
  -1   8  16      186.24      151.78      4.79 o 
   0   8  16     2092.64     2053.88     20.74 o 
   1   8  16      671.54      641.49     11.53 o 
   2   8  16      228.79      205.33      6.62 o 
   3   8  16       14.50        4.66      4.21 o 
   4   8  16       19.15       20.05      4.93 o 
   5   8  16        9.99       14.17      4.89 o 
   6   8  16      130.19      123.90      6.75 o 
   7   8  16       36.85       39.62     10.09 o 
  -8   9  16      255.46      271.66     13.29 o 
  -7   9  16       27.83       30.74      5.36 o 
  -6   9  16       68.62       67.32     10.82 o 
  -5   9  16      990.36      972.52     20.54 o 
  -4   9  16        5.52        4.42      2.87 o 
  -3   9  16     2430.46     2394.35     26.25 o 
  -2   9  16       13.44       11.71      2.85 o 
  -1   9  16       13.69       12.63      2.66 o 
   0   9  16       47.79       63.38      4.06 o 
   1   9  16      550.23      532.33     10.64 o 
   2   9  16      159.67      176.58      6.06 o 
   3   9  16       39.04       27.64      5.59 o 
   4   9  16       47.88       65.97      6.53 o 
   5   9  16        4.16       15.03      6.09 o 
   6   9  16       78.70       75.42      6.97 o 
  -8  10  16        0.01        5.97      4.84 o 
  -7  10  16      128.91      127.56      7.28 o 
  -6  10  16       99.86      106.46      6.99 o 
  -5  10  16      246.01      255.30     10.20 o 
  -4  10  16        0.65       -1.97      1.97 o 
  -3  10  16        6.74        3.71      3.31 o 
  -2  10  16       37.50       42.42      3.39 o 
  -1  10  16       36.60       52.98      5.22 o 
   0  10  16       33.27       23.63      3.49 o 
   1  10  16      445.69      427.25      8.91 o 
   2  10  16        0.44       -0.88      3.40 o 
   3  10  16      144.36      135.53      7.75 o 
   4  10  16        6.85       10.26      5.29 o 
   5  10  16      210.46      204.78      9.21 o 
   6  10  16       68.89       79.39      8.72 o 
  -8  11  16       27.95       38.25      6.42 o 
  -7  11  16       12.52       14.73      5.33 o 
  -6  11  16      109.15      110.99      9.16 o 
  -5  11  16      249.36      261.24     10.32 o 
  -4  11  16       51.19       60.66      4.04 o 
  -3  11  16       18.28       20.69      4.70 o 
  -2  11  16       43.56       32.03      3.31 o 
  -1  11  16        1.55       -1.89      2.80 o 
   0  11  16       35.36       30.48      3.72 o 
   1  11  16       90.44       80.10      5.38 o 
   2  11  16       50.87       54.63      4.88 o 
   3  11  16       54.91       52.63      8.71 o 
   4  11  16       96.61       84.29      7.31 o 
   5  11  16      150.37      138.80      8.22 o 
   6  11  16       96.54       95.26     11.41 o 
  -7  12  16        9.61       13.23      5.41 o 
  -6  12  16      928.28      955.46     21.49 o 
  -5  12  16        0.68        2.02      4.94 o 
  -4  12  16       10.76        8.77      2.80 o 
  -3  12  16      102.33      103.06      5.17 o 
  -2  12  16       13.23       19.13      3.22 o 
  -1  12  16       18.30       16.08      4.55 o 
   0  12  16      109.42      100.72      4.84 o 
   1  12  16      223.93      210.02      6.58 o 
   2  12  16        6.72        7.32      3.82 o 
   3  12  16       76.61       68.49      6.80 o 
   4  12  16      124.72      132.58      8.60 o 
   5  12  16       43.89       45.68      6.41 o 
   6  12  16       22.54       34.65      9.84 o 
  -7  13  16       94.82       86.79      7.72 o 
  -6  13  16      256.37      286.20     11.69 o 
  -5  13  16       52.17       48.53      6.51 o 
  -4  13  16        6.37        1.71      3.23 o 
  -3  13  16       43.61       40.40      8.35 o 
  -2  13  16        0.49       -2.31      3.02 o 
  -1  13  16        8.82        9.04      4.73 o 
   0  13  16        7.69       -0.89      3.32 o 
   1  13  16      115.12      125.31      5.45 o 
   2  13  16      435.53      436.60     10.97 o 
   3  13  16      150.71      142.31      8.40 o 
   4  13  16       93.06      104.14      7.80 o 
   5  13  16      648.04      704.41     17.16 o 
  -7  14  16      193.93      198.40     11.80 o 
  -6  14  16       61.17       74.23      7.48 o 
  -5  14  16        7.73       11.57      5.75 o 
  -4  14  16      102.50      105.30      5.30 o 
  -3  14  16      108.78       97.77      5.33 o 
  -2  14  16      108.80      120.27      5.71 o 
  -1  14  16      209.03      199.86      8.66 o 
   0  14  16       72.79       77.24      5.75 o 
   1  14  16      676.22      689.11     11.83 o 
   2  14  16      124.57      139.03      6.98 o 
   3  14  16      877.75      944.80     20.53 o 
   4  14  16       20.46       21.98      6.28 o 
   5  14  16       96.19      111.20     11.81 o 
  -6  15  16       43.88       47.02      7.14 o 
  -5  15  16      109.45      114.10      8.53 o 
  -4  15  16        0.34       -0.17      3.56 o 
  -3  15  16       38.66       30.46      4.47 o 
  -2  15  16       30.67       33.04      4.00 o 
  -1  15  16        2.64       -0.42      4.88 o 
   0  15  16      816.47      814.59     14.33 o 
   1  15  16      164.99      175.22      6.25 o 
   2  15  16      180.96      184.64      8.56 o 
   3  15  16        1.52        4.49      5.62 o 
   4  15  16      249.81      251.76     12.65 o 
   5  15  16        1.45       10.78      9.55 o 
  -6  16  16       74.85       76.62      8.12 o 
  -5  16  16       16.10       17.50      6.32 o 
  -4  16  16        0.54       -1.64      4.90 o 
  -3  16  16      138.87      141.27      7.39 o 
  -2  16  16       36.26       40.63      5.55 o 
  -1  16  16        9.79       19.42      5.58 o 
   0  16  16       36.29       18.15      5.20 o 
   1  16  16       44.65       59.35      4.85 o 
   2  16  16       81.51       69.72      7.49 o 
   3  16  16       61.16       73.79      7.72 o 
   4  16  16      112.96      122.69     10.57 o 
  -5  17  16        9.30       11.74      6.60 o 
  -4  17  16       33.92       37.21      5.47 o 
  -3  17  16        9.44       18.16      6.52 o 
  -2  17  16       79.93       75.03      4.98 o 
  -1  17  16       50.45       76.15      7.05 o 
   0  17  16      122.79      140.43      7.90 o 
   1  17  16       59.63       72.98      5.75 o 
   2  17  16       53.93       51.76      7.33 o 
   3  17  16     1341.87     1450.84     32.26 o 
   4  17  16      188.56      207.22     14.77 o 
  -5  18  16       93.13      107.75     13.50 o 
  -4  18  16       73.30       84.63      6.76 o 
  -3  18  16      106.60      106.85      8.02 o 
  -2  18  16       93.49       99.15      5.47 o 
  -1  18  16       16.31        7.26      5.70 o 
   0  18  16       20.12       13.91      5.31 o 
   1  18  16       17.56       16.06      5.62 o 
   2  18  16       45.78       45.40      8.36 o 
   3  18  16       89.64      113.13      8.87 o 
  -4  19  16      192.83      214.05     19.88 o 
  -3  19  16       30.29       35.43     10.92 o 
  -2  19  16      205.30      194.35      9.68 o 
  -1  19  16      338.56      378.28     13.04 o 
   0  19  16        9.87       16.03      6.15 o 
   1  19  16      288.61      319.77     11.24 o 
   2  19  16       31.42       29.76      7.82 o 
   3  19  16       52.07       41.47     10.77 o 
  -3  20  16      204.75      218.78     17.22 o 
  -2  20  16        1.64        1.46      8.54 o 
  -1  20  16      302.15      358.55     13.11 o 
   0  20  16       16.50       12.67      6.75 o 
   1  20  16       17.45       16.54      8.87 o 
   2  20  16        1.89        0.77      8.46 o 
  -2  21  16       28.61       37.71     11.35 o 
  -1  21  16      250.85      276.34     15.95 o 
   0  21  16      329.77      368.81     20.59 o 
  -9   0  17       36.93       40.45      6.82 o 
  -7   0  17      161.40      145.68     11.40 o 
  -5   0  17       98.75      108.87      7.94 o 
  -3   0  17      478.50      466.54     11.11 o 
  -1   0  17      175.03      119.02      5.72 o 
   1   0  17       19.11       -4.39      4.39 o 
   3   0  17        6.21       -5.34      5.34 o 
   5   0  17      540.43      500.36     25.83 o 
   7   0  17       31.90       37.99     12.04 o 
  -9   1  17        1.41       -3.06      3.92 o 
  -8   1  17       56.24       73.66      5.25 o 
  -7   1  17        0.10       -0.31      3.74 o 
  -6   1  17       16.14       17.23      3.95 o 
  -5   1  17       17.27       11.37      3.85 o 
  -4   1  17        0.61       -1.21      4.04 o 
  -3   1  17       47.68       31.21      2.76 o 
  -2   1  17      641.52      584.00      8.10 o 
  -1   1  17       15.15        9.01      2.82 o 
   0   1  17      191.38      130.48      3.89 o 
   1   1  17     1097.18     1022.24     13.66 o 
   2   1  17       41.33       57.82      4.09 o 
   3   1  17     1195.31     1185.81     17.56 o 
   4   1  17        3.95       10.02      4.54 o 
   5   1  17      569.32      576.36     13.42 o 
   6   1  17        5.57        2.04      4.40 o 
   7   1  17        3.35       -4.83      8.56 o 
  -9   2  17       26.13       22.74      4.49 o 
  -8   2  17        7.94        5.45      4.00 o 
  -7   2  17       78.58       82.52      5.30 o 
  -6   2  17       12.48       10.86      3.81 o 
  -5   2  17      257.50      219.74      8.35 o 
  -4   2  17        0.49       -2.54      3.42 o 
  -3   2  17      471.08      389.15      6.83 o 
  -2   2  17       17.82        8.25      2.49 o 
  -1   2  17     2573.03     2405.55     23.10 o 
   0   2  17      677.94      581.55      7.77 o 
   1   2  17     1446.11     1417.97     17.25 o 
   2   2  17      625.88      584.13      9.92 o 
   3   2  17        0.00       -3.65      3.65 o 
   4   2  17       58.59       53.17      5.55 o 
   5   2  17      120.18       93.16      6.50 o 
   6   2  17      340.07      325.62      9.94 o 
   7   2  17        3.09        1.46      9.50 o 
  -8   3  17      109.68      110.82      6.00 o 
  -7   3  17        0.19        3.07      3.82 o 
  -6   3  17        0.26        1.12      3.81 o 
  -5   3  17        9.98       14.68      4.29 o 
  -4   3  17       16.36       18.67      3.89 o 
  -3   3  17       87.24      107.81      3.81 o 
  -2   3  17       45.06       56.88      3.12 o 
  -1   3  17        4.70       -2.27      2.27 o 
   0   3  17        6.24        4.09      2.51 o 
   1   3  17      557.53      437.81      8.88 o 
   2   3  17       55.01       42.20      3.87 o 
   3   3  17      919.71      882.93     15.54 o 
   4   3  17       48.88       52.68      5.53 o 
   5   3  17        0.34        2.97      4.60 o 
   6   3  17       16.70       10.70      4.76 o 
   7   3  17       23.02       24.28      8.08 o 
  -8   4  17      488.04      507.07     12.25 o 
  -7   4  17      110.13      111.00      5.91 o 
  -6   4  17     1072.37     1039.28     17.66 o 
  -5   4  17      128.46      133.87     10.97 o 
  -4   4  17      111.20       86.87      5.85 o 
  -3   4  17       38.70       39.78      3.05 o 
  -2   4  17       67.90       77.53      3.51 o 
  -1   4  17        3.20       -2.28      2.28 o 
   0   4  17        1.10       -1.23      2.61 o 
   1   4  17      334.48      337.16      7.53 o 
   2   4  17        1.17        1.78      3.12 o 
   3   4  17       39.75       46.89      4.62 o 
   4   4  17       23.57       19.66      4.93 o 
   5   4  17      227.59      220.32      8.56 o 
   6   4  17        0.00        1.95      4.84 o 
   7   4  17        3.70        4.87      7.67 o 
  -8   5  17       34.41       40.64      6.96 o 
  -7   5  17        0.73        3.45      4.16 o 
  -6   5  17      912.81      907.41     16.21 o 
  -5   5  17      693.48      687.76     14.46 o 
  -4   5  17      714.03      673.92     12.82 o 
  -3   5  17       28.79       26.61      2.74 o 
  -2   5  17       59.39       34.51      3.34 o 
  -1   5  17     1703.19     1598.72     15.47 o 
   0   5  17      201.61      198.04      5.07 o 
   1   5  17       59.86       55.22      4.02 o 
   2   5  17       34.15       26.77      3.64 o 
   3   5  17       39.33       41.90      4.63 o 
   4   5  17        4.42       -0.89      4.31 o 
   5   5  17      333.12      351.17     10.52 o 
   6   5  17       57.31       64.42      5.82 o 
   7   5  17      434.59      451.77     17.12 o 
  -8   6  17        8.51        4.87      4.60 o 
  -7   6  17        7.92        6.73      4.32 o 
  -6   6  17      151.63      158.98      6.82 o 
  -5   6  17       24.42       19.14      4.60 o 
  -4   6  17      538.94      532.50     11.18 o 
  -3   6  17      343.06      327.10      6.20 o 
  -2   6  17      640.92      499.05     10.01 o 
  -1   6  17      482.91      482.16      7.29 o 
   0   6  17      109.01       72.51      3.74 o 
   1   6  17       28.05       33.09      3.79 o 
   2   6  17      121.39      111.80      4.95 o 
   3   6  17      388.74      367.03      9.27 o 
   4   6  17       29.45       32.59      5.21 o 
   5   6  17       21.67       12.81      5.00 o 
   6   6  17        1.95       -0.83      4.41 o 
   7   6  17        7.71        6.99      9.63 o 
  -8   7  17      215.36      223.87      8.84 o 
  -7   7  17      780.66      737.59     15.97 o 
  -6   7  17        3.18       -3.92      3.92 o 
  -5   7  17      187.95      186.54      7.62 o 
  -4   7  17       13.49       13.86      4.03 o 
  -3   7  17        0.00       -2.35      2.35 o 
  -2   7  17      134.63      150.96      5.23 o 
  -1   7  17      592.39      548.45      7.88 o 
   0   7  17       74.85       60.15      3.85 o 
   1   7  17      548.86      557.88     10.82 o 
   2   7  17        9.17        2.41      3.33 o 
   3   7  17      105.03       96.10      8.03 o 
   4   7  17       80.42       66.77      6.07 o 
   5   7  17       55.49       59.93      6.07 o 
   6   7  17       42.33       43.08      7.28 o 
  -8   8  17       67.24       62.80      6.16 o 
  -7   8  17       39.91       35.56      5.46 o 
  -6   8  17      271.83      247.69      9.26 o 
  -5   8  17      207.16      191.79      7.88 o 
  -4   8  17      297.97      279.27      6.86 o 
  -3   8  17       47.69       50.98      3.69 o 
  -2   8  17        3.02        8.77      3.57 o 
  -1   8  17       54.26       58.64      3.64 o 
   0   8  17       48.03       59.37      4.05 o 
   1   8  17        5.34       -1.63      3.38 o 
   2   8  17        1.57        2.13      3.36 o 
   3   8  17      112.50      111.71      6.80 o 
   4   8  17       13.78       11.72      4.93 o 
   5   8  17       39.45       50.08      7.17 o 
   6   8  17        6.00        6.79      4.85 o 
  -8   9  17      231.57      220.92      9.08 o 
  -7   9  17        8.41        1.26      4.79 o 
  -6   9  17      435.63      432.17     13.73 o 
  -5   9  17       48.56       65.09      7.46 o 
  -4   9  17       97.51      106.80      4.86 o 
  -3   9  17       20.10       18.85      4.10 o 
  -2   9  17       61.96       71.25      5.49 o 
  -1   9  17       24.09       34.03      3.48 o 
   0   9  17      164.15      141.21      5.18 o 
   1   9  17      301.75      290.21      7.64 o 
   2   9  17       21.22       11.29      3.72 o 
   3   9  17        1.44       -4.63      4.63 o 
   4   9  17      442.34      412.46     12.65 o 
   5   9  17        0.76        5.95      5.91 o 
   6   9  17       46.20       75.51     10.81 o 
  -8  10  17      121.61      140.21      8.43 o 
  -7  10  17       35.30       41.42      5.91 o 
  -6  10  17      243.52      249.02     12.18 o 
  -5  10  17      863.11      847.95     19.45 o 
  -4  10  17       97.88      100.80      4.50 o 
  -3  10  17      819.49      812.07     13.58 o 
  -2  10  17        2.97       -2.74      2.74 o 
  -1  10  17      250.09      254.37      6.33 o 
   0  10  17      539.50      586.32     10.09 o 
   1  10  17      398.17      364.72      8.57 o 
   2  10  17        3.02        5.24      3.54 o 
   3  10  17      251.58      220.53      9.60 o 
   4  10  17        5.84        1.73      5.27 o 
   5  10  17       55.96       63.84      6.83 o 
   6  10  17        3.36        1.44      8.82 o 
  -7  11  17       35.48       25.82      5.76 o 
  -6  11  17       44.70       45.09      6.55 o 
  -5  11  17       45.35       48.70      6.26 o 
  -4  11  17        0.18       -2.27      2.27 o 
  -3  11  17        1.83        1.44      3.42 o 
  -2  11  17       12.62       13.00      2.99 o 
  -1  11  17        8.80       11.88      4.65 o 
   0  11  17      116.82      111.47      5.00 o 
   1  11  17        2.22       -1.77      3.55 o 
   2  11  17       39.33       43.06      4.49 o 
   3  11  17       62.63       73.67      7.10 o 
   4  11  17        6.84        9.57      5.55 o 
   5  11  17       13.44       17.68      5.92 o 
   6  11  17      157.94      186.75     14.30 o 
  -7  12  17       43.93       44.33      8.07 o 
  -6  12  17       12.33        7.13      5.63 o 
  -5  12  17        0.63       -2.60      4.97 o 
  -4  12  17        1.18       -2.29      2.40 o 
  -3  12  17      103.48      100.03      5.26 o 
  -2  12  17      105.27      102.60      4.63 o 
  -1  12  17       53.15       53.69      6.01 o 
   0  12  17       22.56       20.07      3.71 o 
   1  12  17       11.51       -0.08      3.73 o 
   2  12  17       18.70       20.49      4.94 o 
   3  12  17       91.29       97.96      7.77 o 
   4  12  17       25.72       36.88      6.43 o 
   5  12  17      259.36      266.09     12.70 o 
  -7  13  17       17.10       10.44      6.93 o 
  -6  13  17      185.82      211.08     12.06 o 
  -5  13  17       25.88       19.43      6.90 o 
  -4  13  17       45.57       36.25      4.85 o 
  -3  13  17       27.56       25.12      4.17 o 
  -2  13  17        7.38       -0.82      3.19 o 
  -1  13  17       13.57        5.83      4.78 o 
   0  13  17      310.16      329.78      8.90 o 
   1  13  17        3.22       -2.51      3.85 o 
   2  13  17      216.55      242.58      8.67 o 
   3  13  17      114.83      111.67      8.23 o 
   4  13  17      112.40      137.44      8.74 o 
   5  13  17        1.36       -1.94      8.73 o 
  -6  14  17       30.42       37.81      6.82 o 
  -5  14  17       97.08       81.90      7.92 o 
  -4  14  17       99.87      130.13      6.83 o 
  -3  14  17       83.65       80.44      5.24 o 
  -2  14  17       72.78       84.05      5.80 o 
  -1  14  17        7.49       10.56      5.13 o 
   0  14  17      298.23      297.32      8.59 o 
   1  14  17      399.34      420.35     10.38 o 
   2  14  17      201.18      233.25     10.18 o 
   3  14  17       27.07       25.47      6.49 o 
   4  14  17      249.41      273.72     11.46 o 
   5  14  17      262.08      260.08     16.41 o 
  -6  15  17      374.87      430.15     15.34 o 
  -5  15  17       36.61       33.05      6.84 o 
  -4  15  17      550.66      577.90     12.18 o 
  -3  15  17       29.37       26.55      5.22 o 
  -2  15  17       11.70        8.26      3.41 o 
  -1  15  17       63.53       88.27      6.95 o 
   0  15  17       85.43       82.15      6.45 o 
   1  15  17       63.05       66.37      5.21 o 
   2  15  17       37.95       25.32      6.65 o 
   3  15  17       37.42       38.26      7.03 o 
   4  15  17      268.73      275.53     11.65 o 
  -6  16  17      416.07      451.69     32.47 o 
  -5  16  17        0.09       -0.39      5.92 o 
  -4  16  17       58.12       56.42      5.67 o 
  -3  16  17        2.01       -3.04      4.93 o 
  -2  16  17        6.09        2.66      3.23 o 
  -1  16  17        0.48       -3.41      5.13 o 
   0  16  17       49.68       52.66      6.07 o 
   1  16  17        1.40        0.39      5.85 o 
   2  16  17        2.55        8.53      5.99 o 
   3  16  17      251.89      203.77     12.07 o 
   4  16  17        3.03        3.13      9.09 o 
  -5  17  17       43.69       47.85     13.10 o 
  -4  17  17      408.36      428.19     12.53 o 
  -3  17  17       25.40       27.48      6.05 o 
  -2  17  17      177.10      187.75      9.17 o 
  -1  17  17       71.99       74.17      7.39 o 
   0  17  17       95.98       88.37      7.85 o 
   1  17  17      714.75      750.84     19.10 o 
   2  17  17      188.10      241.61     11.16 o 
   3  17  17      259.81      282.43     14.41 o 
  -4  18  17       17.44       -0.29     10.64 o 
  -3  18  17       69.15       73.27      9.62 o 
  -2  18  17      728.50      812.53     20.51 o 
  -1  18  17      224.85      257.96     10.90 o 
   0  18  17       12.02       21.08      8.27 o 
   1  18  17       88.82       98.62      7.57 o 
   2  18  17      138.78      148.95     12.72 o 
   3  18  17      124.43      139.30     14.15 o 
  -4  19  17      679.31      745.14     30.67 o 
  -3  19  17      212.99      251.01     18.27 o 
  -2  19  17      416.37      474.23     14.37 o 
  -1  19  17       53.20       53.71      7.28 o 
   0  19  17      273.67      238.31     11.14 o 
   1  19  17       49.93       57.73      7.62 o 
   2  19  17        5.87        1.57      8.41 o 
  -2  20  17       53.94       49.71     10.53 o 
  -1  20  17       23.55       34.94      9.64 o 
   0  20  17       89.66      101.83      9.99 o 
   1  20  17      101.79      105.15     11.44 o 
  -8   0  18      650.13      711.03     20.09 o 
  -6   0  18     1164.45     1183.94     30.10 o 
  -4   0  18      753.85      679.23     22.63 o 
  -2   0  18      264.64      227.40      9.21 o 
   0   0  18      220.80      263.94      8.32 o 
   2   0  18     1745.19     1589.71     35.22 o 
   4   0  18      164.94      139.91     12.07 o 
   6   0  18       12.80       11.57      7.02 o 
  -8   1  18      189.84      179.47      7.29 o 
  -7   1  18        2.73       -3.79      3.79 o 
  -6   1  18        0.38       -3.91      3.91 o 
  -5   1  18       23.66       17.89      4.57 o 
  -4   1  18       36.13       17.73      4.96 o 
  -3   1  18        0.61       -2.29      2.29 o 
  -2   1  18      947.34      825.43     12.67 o 
  -1   1  18      189.76      148.25      4.52 o 
   0   1  18        6.07       -3.14      3.14 o 
   1   1  18     2307.88     2198.48     25.78 o 
   2   1  18      369.04      337.14      7.82 o 
   3   1  18      515.89      479.22     10.51 o 
   4   1  18       67.58       60.78      6.07 o 
   5   1  18      196.02      183.94     11.51 o 
   6   1  18       62.60       68.51      6.16 o 
  -8   2  18        7.03        4.79      4.38 o 
  -7   2  18        9.80        7.23      4.11 o 
  -6   2  18       42.84       24.71      4.52 o 
  -5   2  18      196.45      204.43      7.82 o 
  -4   2  18       92.20       85.85      5.30 o 
  -3   2  18     1059.47      987.85     15.32 o 
  -2   2  18       66.67       28.86      3.62 o 
  -1   2  18      649.76      547.35      8.30 o 
   0   2  18      267.55      200.22      5.17 o 
   1   2  18        0.61       -2.70      3.20 o 
   2   2  18       37.88       39.40      4.24 o 
   3   2  18       13.26        8.81      4.08 o 
   4   2  18      321.52      306.64     12.14 o 
   5   2  18      513.18      491.37     12.64 o 
   6   2  18       81.74       82.36      6.46 o 
  -8   3  18      237.61      246.31      8.49 o 
  -7   3  18        0.00       -3.72      3.96 o 
  -6   3  18       19.25       25.99      4.56 o 
  -5   3  18      182.95      193.48      7.66 o 
  -4   3  18      285.98      240.83      7.89 o 
  -3   3  18        0.35       -2.36      2.36 o 
  -2   3  18      145.46      120.24      5.03 o 
  -1   3  18       21.27        9.40      2.83 o 
   0   3  18       94.08      129.21      4.43 o 
   1   3  18       74.61       71.39      4.44 o 
   2   3  18       98.19       70.38      4.42 o 
   3   3  18       88.08       88.38      5.44 o 
   4   3  18      550.97      513.37     12.93 o 
   5   3  18      202.70      191.28      8.52 o 
   6   3  18        0.98        0.89      4.60 o 
  -8   4  18      104.81      110.56      6.37 o 
  -7   4  18       46.28       62.66      5.38 o 
  -6   4  18      890.94      950.61     17.01 o 
  -5   4  18      394.65      386.55     10.75 o 
  -4   4  18       43.64       51.78      4.71 o 
  -3   4  18      584.13      504.05      8.74 o 
  -2   4  18       21.31       15.72      3.59 o 
  -1   4  18        2.09       -0.85      2.59 o 
   0   4  18      348.00      338.75      8.52 o 
   1   4  18      131.91      122.46      5.02 o 
   2   4  18       10.77        4.33      3.36 o 
   3   4  18        4.94        4.55      4.58 o 
   4   4  18        4.80       -2.08      4.79 o 
   5   4  18        3.03        3.81      4.94 o 
   6   4  18       65.90       63.26      6.63 o 
  -8   5  18       65.53       73.48      6.20 o 
  -7   5  18       19.28       18.95      4.67 o 
  -6   5  18        3.82       -1.02      4.16 o 
  -5   5  18        8.40        2.46      4.27 o 
  -4   5  18      166.52      173.73      6.67 o 
  -3   5  18      448.35      393.54      6.97 o 
  -2   5  18      897.65      863.04     15.41 o 
  -1   5  18      878.01      802.82     10.99 o 
   0   5  18      259.44      249.43      7.87 o 
   1   5  18       37.76       25.57      3.63 o 
   2   5  18      110.12      105.11      5.03 o 
   3   5  18       11.15        5.92      4.70 o 
   4   5  18       48.16       47.95      5.70 o 
   5   5  18        3.83        2.09      4.87 o 
   6   5  18        2.29       -0.54      5.27 o 
  -8   6  18        6.65        5.10      4.99 o 
  -7   6  18      455.39      454.29     11.53 o 
  -6   6  18        4.09        2.45      4.07 o 
  -5   6  18      124.74      116.27      6.61 o 
  -4   6  18      111.07      119.34      5.81 o 
  -3   6  18      380.56      338.30      6.50 o 
  -2   6  18        0.08       -2.42      3.36 o 
  -1   6  18       20.27       20.99      3.25 o 
   0   6  18      351.04      351.10      7.69 o 
   1   6  18       13.63       13.60      3.52 o 
   2   6  18       53.44       53.98      4.87 o 
   3   6  18      123.31      128.69      7.19 o 
   4   6  18       10.61        8.58      4.88 o 
   5   6  18        0.47       -0.01      4.91 o 
   6   6  18        2.02        3.60      9.97 o 
  -8   7  18      198.63      203.08     10.29 o 
  -7   7  18       27.78       27.78      5.35 o 
  -6   7  18      364.74      373.51     10.51 o 
  -5   7  18      195.55      202.28     12.29 o 
  -4   7  18      409.79      410.83      9.18 o 
  -3   7  18      374.01      321.12      7.37 o 
  -2   7  18        0.00       -2.09      3.00 o 
  -1   7  18     1115.96     1035.85     17.28 o 
   0   7  18      110.70       98.73      4.98 o 
   1   7  18       59.04       67.73      4.38 o 
   2   7  18       93.37       87.03      4.85 o 
   3   7  18      226.94      215.43      8.56 o 
   4   7  18        1.66        9.00      5.02 o 
   5   7  18       21.88       26.71      5.64 o 
   6   7  18       46.46       56.36      9.11 o 
  -8   8  18      127.51      125.35      8.70 o 
  -7   8  18        2.71        3.32      4.93 o 
  -6   8  18      139.98      127.33      9.64 o 
  -5   8  18       93.24       81.75      8.26 o 
  -4   8  18        7.24       10.93      2.46 o 
  -3   8  18        1.17        0.79      3.68 o 
  -2   8  18      238.17      232.88      9.19 o 
  -1   8  18      379.26      397.61      8.30 o 
   0   8  18      375.46      375.85      8.46 o 
   1   8  18      501.23      546.07     10.44 o 
   2   8  18       37.56       41.75      4.15 o 
   3   8  18      251.68      232.16      9.03 o 
   4   8  18        0.11        0.44      4.75 o 
   5   8  18      102.50       78.19      6.75 o 
   6   8  18       89.83       91.97      9.83 o 
  -7   9  18      541.29      500.08     13.54 o 
  -6   9  18        0.06        3.51      4.93 o 
  -5   9  18      363.61      345.47     12.13 o 
  -4   9  18      285.76      275.15      6.08 o 
  -3   9  18       58.64       51.09      4.27 o 
  -2   9  18       69.82       55.81      4.65 o 
  -1   9  18       39.14       40.67      4.28 o 
   0   9  18       33.30       39.18      4.14 o 
   1   9  18      451.99      430.88      9.36 o 
   2   9  18       43.74       38.73      4.35 o 
   3   9  18       54.43       64.72      6.85 o 
   4   9  18       28.73       26.43      6.05 o 
   5   9  18       85.66       80.53      7.41 o 
   6   9  18        7.60        8.79     10.25 o 
  -7  10  18      141.40      143.68      8.17 o 
  -6  10  18        9.03       -4.44      4.98 o 
  -5  10  18       20.61       16.10      5.46 o 
  -4  10  18       27.44       32.00      2.66 o 
  -3  10  18      157.62      138.11      5.74 o 
  -2  10  18        2.66        3.85      3.67 o 
  -1  10  18      109.56       82.35      6.41 o 
   0  10  18       73.50       85.27      4.71 o 
   1  10  18       80.01       93.35      5.19 o 
   2  10  18       18.56       19.17      4.15 o 
   3  10  18       86.90       80.55      7.17 o 
   4  10  18      121.15      112.58      8.00 o 
   5  10  18       13.21        7.12      6.98 o 
  -7  11  18       95.70       93.02      9.19 o 
  -6  11  18      241.79      263.74     11.10 o 
  -5  11  18       57.35       50.62      6.60 o 
  -4  11  18       90.96      100.25      3.98 o 
  -3  11  18       20.71       22.26      4.04 o 
  -2  11  18       26.72       40.33      4.59 o 
  -1  11  18      413.52      423.55     12.26 o 
   0  11  18       13.57        7.74      3.98 o 
   1  11  18        2.13       -2.29      3.75 o 
   2  11  18        0.00        2.61      4.41 o 
   3  11  18      531.58      525.97     14.86 o 
   4  11  18       12.83        9.42      6.09 o 
   5  11  18        0.01       -3.15      8.46 o 
  -7  12  18        0.04       -0.92      5.74 o 
  -6  12  18      188.42      192.56      9.88 o 
  -5  12  18        7.43        7.13      5.54 o 
  -4  12  18      284.42      292.01      7.02 o 
  -3  12  18      109.10      100.47      5.41 o 
  -2  12  18      200.07      207.60      8.61 o 
  -1  12  18      202.51      208.28      8.82 o 
   0  12  18       56.47       60.64      5.10 o 
   1  12  18      394.79      399.65      9.51 o 
   2  12  18       98.07       89.90      6.33 o 
   3  12  18      113.70      108.19      8.15 o 
   4  12  18      129.81      146.74      9.07 o 
   5  12  18        3.03        5.10      8.38 o 
  -6  13  18      460.51      469.20     15.17 o 
  -5  13  18      365.12      376.80     13.63 o 
  -4  13  18      121.64      116.92      5.49 o 
  -3  13  18        5.91        1.85      3.78 o 
  -2  13  18        0.08       -4.52      4.52 o 
  -1  13  18      107.85      113.69     11.38 o 
   0  13  18       21.29       18.24      4.69 o 
   1  13  18        6.41        3.44      4.00 o 
   2  13  18        0.42        0.50      4.81 o 
   3  13  18      149.67      156.62     10.79 o 
   4  13  18       86.74       94.04     11.40 o 
   5  13  18        9.56        6.48     12.54 o 
  -6  14  18        9.90       12.01      6.46 o 
  -5  14  18       41.81       39.61     11.81 o 
  -4  14  18       41.72       32.70      5.19 o 
  -3  14  18       84.18      110.86      6.87 o 
  -2  14  18      150.71      155.94     11.59 o 
  -1  14  18      113.81      139.39      8.00 o 
   0  14  18      331.95      354.58     11.07 o 
   1  14  18      188.77      199.65      7.56 o 
   2  14  18        2.18        1.23      5.89 o 
   3  14  18       78.14      102.75      8.46 o 
   4  14  18        9.89        5.11      6.85 o 
  -6  15  18        0.81        1.88      6.32 o 
  -5  15  18      117.88      143.95     12.75 o 
  -4  15  18        2.62        3.94      5.60 o 
  -3  15  18       51.80       51.27      5.79 o 
  -2  15  18        1.11       -1.82      4.90 o 
  -1  15  18       38.86       31.14     11.33 o 
   0  15  18      327.23      394.57     14.88 o 
   1  15  18       53.09       57.20      5.95 o 
   2  15  18      323.69      352.06     12.85 o 
   3  15  18        7.01       -0.46      6.27 o 
   4  15  18        8.52       23.00      9.69 o 
  -5  16  18       10.44        8.27      7.34 o 
  -4  16  18       61.03       70.08      6.09 o 
  -3  16  18       51.63       57.14      6.83 o 
  -2  16  18      182.24      190.09      9.17 o 
  -1  16  18      164.45      164.13     16.23 o 
   0  16  18       21.19       14.67      6.05 o 
   1  16  18        6.63        3.42      5.45 o 
   2  16  18      100.84       96.73      8.79 o 
   3  16  18        5.12       -5.88      5.88 o 
  -5  17  18       19.06       10.38      9.95 o 
  -4  17  18       28.15       20.15      9.81 o 
  -3  17  18      165.23      168.47      9.71 o 
  -2  17  18        2.75       -3.01      5.40 o 
  -1  17  18      168.14      206.83     13.02 o 
   0  17  18        5.88        8.26      6.02 o 
   1  17  18        6.20       15.12      7.36 o 
   2  17  18       30.94       37.41     10.53 o 
   3  17  18      208.92      199.49     22.63 o 
  -4  18  18      580.63      631.40     27.67 o 
  -3  18  18        1.22       -2.50      9.36 o 
  -2  18  18        4.76        9.35     10.58 o 
  -1  18  18      149.01      176.89      9.76 o 
   0  18  18      324.04      382.03     13.61 o 
   1  18  18      242.26      302.80     18.55 o 
   2  18  18      171.32      238.67     15.04 o 
  -3  19  18      167.20      209.49     30.18 o 
  -2  19  18     1031.08     1217.81     32.77 o 
  -1  19  18      213.07      219.45     12.24 o 
   0  19  18      121.71      132.94      9.63 o 
   1  19  18       85.74       75.83     10.90 o 
  -7   0  19        0.13       -1.02      6.17 o 
  -5   0  19      576.81      538.40     16.95 o 
  -3   0  19       92.56       68.10      4.92 o 
  -1   0  19      144.44      146.26      7.31 o 
   1   0  19       82.12      116.92      7.06 o 
   3   0  19      126.43      123.12     10.04 o 
   5   0  19      578.91      574.49     19.71 o 
  -8   1  19       47.62       57.14      5.63 o 
  -7   1  19      284.83      277.19      9.11 o 
  -6   1  19       20.52       18.24      4.50 o 
  -5   1  19      290.58      276.89      8.71 o 
  -4   1  19       53.65       50.62      5.88 o 
  -3   1  19      153.13      133.71      4.25 o 
  -2   1  19        6.21        0.62      3.15 o 
  -1   1  19       69.22       88.06      4.34 o 
   0   1  19      624.42      549.14     10.17 o 
   1   1  19      164.48      121.59      5.03 o 
   2   1  19        6.18        2.36      3.45 o 
   3   1  19      249.93      248.66     10.13 o 
   4   1  19       11.79       22.37      5.39 o 
   5   1  19        7.20       -4.76      4.76 o 
   6   1  19       12.31        1.03      9.28 o 
  -8   2  19       94.49      106.23      7.30 o 
  -7   2  19       38.14       29.67      5.32 o 
  -6   2  19       44.53       45.54      5.13 o 
  -5   2  19        2.90       -4.18      4.18 o 
  -4   2  19      243.74      231.87     11.65 o 
  -3   2  19      220.10      237.84      5.92 o 
  -2   2  19      131.56      121.30      5.44 o 
  -1   2  19        3.83       11.46      3.20 o 
   0   2  19       13.72        7.30      3.36 o 
   1   2  19        0.28       -0.22      3.26 o 
   2   2  19      356.65      327.46      7.85 o 
   3   2  19       10.26        9.40      4.85 o 
   4   2  19        0.15       -4.40      4.40 o 
   5   2  19       20.71       18.75      5.43 o 
   6   2  19       13.59       23.83      8.23 o 
  -8   3  19       38.50       36.53      5.25 o 
  -7   3  19       58.38       64.73      5.66 o 
  -6   3  19      278.86      281.01      8.89 o 
  -5   3  19      113.22      102.26      6.47 o 
  -4   3  19       76.96       72.71      6.02 o 
  -3   3  19       13.51        3.75      2.68 o 
  -2   3  19       66.19       53.58      4.65 o 
  -1   3  19        8.10        2.46      3.28 o 
   0   3  19      219.69      199.62      5.96 o 
   1   3  19       38.56       42.74      4.07 o 
   2   3  19       45.63       41.58      4.19 o 
   3   3  19       36.49       43.69      5.69 o 
   4   3  19       27.60       29.22      7.40 o 
   5   3  19        4.89       -1.73      4.84 o 
   6   3  19        0.22        2.86      8.18 o 
  -8   4  19        2.42       -0.79      4.59 o 
  -7   4  19      173.39      188.72      7.73 o 
  -6   4  19      236.77      244.75      8.35 o 
  -5   4  19      578.46      580.66     17.24 o 
  -4   4  19      199.90      197.83      9.34 o 
  -3   4  19       16.63        6.47      2.93 o 
  -2   4  19       62.48       45.19      4.26 o 
  -1   4  19      170.81      154.58      4.86 o 
   0   4  19      735.93      697.09     12.20 o 
   1   4  19        8.63        7.87      3.43 o 
   2   4  19       36.90       40.81      4.13 o 
   3   4  19       41.20       33.39      5.48 o 
   4   4  19       13.19       22.60      5.33 o 
   5   4  19       58.12       62.98      7.06 o 
   6   4  19       20.61       19.08      8.16 o 
  -8   5  19      657.54      641.41     15.35 o 
  -7   5  19        9.59        6.12      5.99 o 
  -6   5  19        9.41       14.29      4.56 o 
  -5   5  19       51.64       43.48      5.40 o 
  -4   5  19       21.95        6.52      4.09 o 
  -3   5  19       15.00        8.87      3.19 o 
  -2   5  19      134.56      126.34      7.47 o 
  -1   5  19      710.15      620.84      9.56 o 
   0   5  19       67.44       65.61      4.36 o 
   1   5  19        9.64        3.59      3.46 o 
   2   5  19        1.06       -3.32      3.32 o 
   3   5  19      174.10      204.52     10.49 o 
   4   5  19      164.63      169.12      8.29 o 
   5   5  19       54.16       83.71      6.79 o 
   6   5  19       84.68       72.33      9.64 o 
  -8   6  19      305.42      332.25     11.19 o 
  -7   6  19       23.52       31.56      6.69 o 
  -6   6  19      426.61      426.96     11.24 o 
  -5   6  19       44.51       41.96      5.31 o 
  -4   6  19       13.71        0.54      3.88 o 
  -3   6  19      129.39      114.16      5.17 o 
  -2   6  19       53.21       52.04      4.60 o 
  -1   6  19      314.04      308.58      7.76 o 
   0   6  19      233.50      217.54      6.34 o 
   1   6  19       15.48        5.52      3.49 o 
   2   6  19       66.79       56.85      4.83 o 
   3   6  19       28.80       27.06      5.50 o 
   4   6  19       50.66       54.11      9.22 o 
   5   6  19       33.64       33.84      5.89 o 
   6   6  19       39.77       47.20      8.83 o 
  -7   7  19      231.85      245.31      9.53 o 
  -6   7  19        4.98        8.64      4.97 o 
  -5   7  19       34.66       30.15      5.76 o 
  -4   7  19       92.88      101.08      4.93 o 
  -3   7  19       18.72       13.45      3.53 o 
  -2   7  19        6.25        9.61      3.73 o 
  -1   7  19       18.66       19.27      3.63 o 
   0   7  19       90.78       85.45      4.87 o 
   1   7  19       30.21       34.41      4.07 o 
   2   7  19       71.48       70.99      4.68 o 
   3   7  19        4.83        3.24      4.87 o 
   4   7  19        7.62        8.78      5.28 o 
   5   7  19        7.41        4.56      5.83 o 
   6   7  19       48.66       53.28      9.20 o 
  -7   8  19       67.94       51.32      6.37 o 
  -6   8  19        6.21       12.07      5.25 o 
  -5   8  19       48.86       39.80      8.42 o 
  -4   8  19      185.50      195.46      5.00 o 
  -3   8  19       48.38       51.69      4.31 o 
  -2   8  19      181.18      172.78      6.52 o 
  -1   8  19      612.29      616.19     14.58 o 
   0   8  19       34.82       24.89      4.03 o 
   1   8  19       82.69       86.02      5.18 o 
   2   8  19      321.37      292.24      8.72 o 
   3   8  19       28.90       25.66      5.63 o 
   4   8  19      152.19      149.41     11.80 o 
   5   8  19        4.41       -1.95      5.19 o 
  -7   9  19       36.98       30.41      5.97 o 
  -6   9  19       41.07       47.71      6.65 o 
  -5   9  19      250.07      233.76     10.29 o 
  -4   9  19      246.20      264.52      6.08 o 
  -3   9  19      378.00      410.72     10.46 o 
  -2   9  19      118.09      125.43      5.98 o 
  -1   9  19      229.44      232.57      9.15 o 
   0   9  19       43.91       34.11      4.85 o 
   1   9  19        5.12       -2.64      3.66 o 
   2   9  19      221.38      225.68      7.65 o 
   3   9  19       32.69       22.31      5.99 o 
   4   9  19       54.86       70.01      7.84 o 
   5   9  19      101.88       97.61     11.85 o 
  -7  10  19      354.11      352.86     12.16 o 
  -6  10  19      102.74       96.86      7.93 o 
  -5  10  19       40.70       50.59      7.50 o 
  -4  10  19       52.48       49.51      2.99 o 
  -3  10  19       63.55       61.44      4.72 o 
  -2  10  19        4.06        6.36      3.89 o 
  -1  10  19       14.07       15.85      5.27 o 
   0  10  19      975.31      990.10     17.21 o 
   1  10  19      622.79      644.91     13.57 o 
   2  10  19       97.88      100.00      6.53 o 
   3  10  19        2.21       -2.94      5.40 o 
   4  10  19        5.69        1.32      5.72 o 
   5  10  19        1.71       -8.49      8.49 o 
  -7  11  19        2.18        3.93      5.88 o 
  -6  11  19        1.42        2.11      5.45 o 
  -5  11  19       64.47       59.53      7.10 o 
  -4  11  19       19.45        9.79      2.93 o 
  -3  11  19       45.91       41.61      4.46 o 
  -2  11  19        5.08        5.98      4.69 o 
  -1  11  19      128.88      117.22      7.45 o 
   0  11  19       12.19       10.33      4.85 o 
   1  11  19       13.89       17.71      4.30 o 
   2  11  19      139.73      151.46      7.27 o 
   3  11  19       77.65       65.19      7.41 o 
   4  11  19      172.66      165.92      9.45 o 
   5  11  19       43.85       26.10     10.06 o 
  -6  12  19       48.31       40.96      6.97 o 
  -5  12  19       70.48       68.97      7.51 o 
  -4  12  19        0.47       -2.03      3.32 o 
  -3  12  19       52.83       47.45      4.91 o 
  -2  12  19        8.43       12.65      4.95 o 
  -1  12  19        0.01        5.58      5.06 o 
   0  12  19       33.55       35.14      5.42 o 
   1  12  19       42.10       41.54      4.80 o 
   2  12  19        5.28        2.20      4.65 o 
   3  12  19        0.35       -5.86      5.86 o 
   4  12  19        8.83        7.90      8.74 o 
  -6  13  19      156.20      183.18     14.38 o 
  -5  13  19       44.07       30.67      6.74 o 
  -4  13  19       39.00       57.44      4.59 o 
  -3  13  19        4.11        6.39      4.76 o 
  -2  13  19      375.72      435.52     12.69 o 
  -1  13  19       71.60       72.53      6.89 o 
   0  13  19      116.04      131.22      8.39 o 
   1  13  19       54.04       43.09      6.31 o 
   2  13  19      421.22      433.47     14.14 o 
   3  13  19      300.75      332.99     12.67 o 
   4  13  19      181.64      212.25     22.13 o 
  -6  14  19        0.01       -7.57      8.19 o 
  -5  14  19      108.28      111.85      8.94 o 
  -4  14  19       84.39       92.10      5.67 o 
  -3  14  19      456.32      457.93     12.63 o 
  -2  14  19       23.72       16.32      8.08 o 
  -1  14  19       36.51       40.94      6.31 o 
   0  14  19       11.40       14.89      5.86 o 
   1  14  19       29.08       34.84      5.58 o 
   2  14  19       22.84       25.74      6.68 o 
   3  14  19      443.54      484.43     17.65 o 
   4  14  19       19.97        6.94      9.46 o 
  -5  15  19       61.92       73.12      9.75 o 
  -4  15  19        4.16        2.66      9.86 o 
  -3  15  19      162.87      165.25      8.99 o 
  -2  15  19        8.28        4.47      5.52 o 
  -1  15  19      126.61      144.11      8.63 o 
   0  15  19      234.36      233.40     10.95 o 
   1  15  19       32.39       53.07      6.68 o 
   2  15  19      272.11      269.51     15.63 o 
   3  15  19        2.34        7.10      6.69 o 
  -5  16  19      286.87      305.60     19.22 o 
  -4  16  19        6.55        7.50      9.60 o 
  -3  16  19       41.65       58.73      7.04 o 
  -2  16  19      371.33      405.76     19.57 o 
  -1  16  19       11.38        8.15      7.60 o 
   0  16  19        2.89       -1.86      5.63 o 
   1  16  19      162.77      186.46     11.57 o 
   2  16  19       22.20       10.25      8.36 o 
   3  16  19       11.38       16.39      9.63 o 
  -4  17  19       62.14       53.95     12.32 o 
  -3  17  19      319.77      356.27     20.88 o 
  -2  17  19       38.76       23.54      6.30 o 
  -1  17  19      615.60      721.64     18.17 o 
   0  17  19      333.99      358.18     13.14 o 
   1  17  19       36.71       73.36     13.98 o 
   2  17  19       57.87       55.28     16.46 o 
  -3  18  19      349.32      388.49     22.08 o 
  -2  18  19      308.93      343.21     16.91 o 
  -1  18  19       66.28       90.45      9.44 o 
   0  18  19      689.35      738.03     19.08 o 
   1  18  19      564.50      641.92     33.86 o 
  -1  19  19      111.46      126.43     12.40 o 
  -8   0  20      181.08      193.32     15.08 o 
  -6   0  20       21.61       23.66      9.03 o 
  -4   0  20      192.47      204.25     13.16 o 
  -2   0  20        0.60       -3.64      4.57 o 
   0   0  20      117.59      142.08      7.53 o 
   2   0  20      205.66      187.44      8.86 o 
   4   0  20      116.22      123.73     10.90 o 
   6   0  20        0.45      -11.14     11.14 o 
  -8   1  20      198.92      210.23      8.50 o 
  -7   1  20      384.13      379.12     10.77 o 
  -6   1  20       72.25       79.64      5.88 o 
  -5   1  20      152.96      148.45      8.14 o 
  -4   1  20       11.41       10.57      5.19 o 
  -3   1  20      207.91      170.66      5.74 o 
  -2   1  20       70.85       73.78      4.60 o 
  -1   1  20      479.79      389.38      9.68 o 
   0   1  20        6.42        0.78      3.28 o 
   1   1  20      136.45      109.41      5.15 o 
   2   1  20      155.57      177.42      6.42 o 
   3   1  20       68.02       53.69      5.99 o 
   4   1  20      262.95      269.73     10.01 o 
   5   1  20        7.84        5.22      5.41 o 
   6   1  20        0.26       -7.56      7.56 o 
  -8   2  20        0.04       -2.83      4.69 o 
  -7   2  20        6.18        0.91      4.59 o 
  -6   2  20        0.94       -4.01      4.01 o 
  -5   2  20        7.90        1.31      4.53 o 
  -4   2  20      397.05      339.71      9.73 o 
  -3   2  20       19.57       21.73      3.67 o 
  -2   2  20      354.64      334.18      8.86 o 
  -1   2  20      601.60      556.54     12.46 o 
   0   2  20      200.91      202.04      6.03 o 
   1   2  20       60.95       57.79      4.38 o 
   2   2  20       12.37       17.06      3.89 o 
   3   2  20      107.83      116.88      7.30 o 
   4   2  20       11.39        5.22      5.37 o 
   5   2  20      180.20      190.14     10.53 o 
   6   2  20       69.73       79.08     11.58 o 
  -8   3  20        2.38       -0.28      4.77 o 
  -7   3  20      318.15      331.78     10.12 o 
  -6   3  20      152.47      142.72      7.08 o 
  -5   3  20       42.13       43.25      5.49 o 
  -4   3  20      199.58      197.31      7.76 o 
  -3   3  20        0.01        2.74      3.33 o 
  -2   3  20       63.59       56.23      4.59 o 
  -1   3  20       28.64       33.82      4.16 o 
   0   3  20        1.03       -3.22      3.22 o 
   1   3  20       54.31       58.79      5.50 o 
   2   3  20      144.64      143.20      7.23 o 
   3   3  20      172.06      173.09      8.17 o 
   4   3  20       88.03       74.26      6.83 o 
   5   3  20      112.73      113.85      7.56 o 
   6   3  20        4.55       13.36      8.23 o 
  -8   4  20       27.73       32.52      5.51 o 
  -7   4  20      127.41      148.64      7.34 o 
  -6   4  20       19.91       26.66      5.76 o 
  -5   4  20       18.88       20.79      4.96 o 
  -4   4  20       13.69        0.39      4.04 o 
  -3   4  20       57.35       53.63      4.24 o 
  -2   4  20       29.01       18.32      4.04 o 
  -1   4  20       26.46       30.85      3.67 o 
   0   4  20        5.44        4.05      3.37 o 
   1   4  20        6.54       -3.36      3.36 o 
   2   4  20       57.43       53.41      4.55 o 
   3   4  20        0.02        2.06      4.93 o 
   4   4  20        0.08       -3.25      5.09 o 
   5   4  20        5.37        2.61      5.31 o 
  -7   5  20        8.08        2.76      5.02 o 
  -6   5  20       40.08       41.85      5.37 o 
  -5   5  20       12.70       12.99      4.84 o 
  -4   5  20       30.83       25.33      4.66 o 
  -3   5  20       21.41        9.59      3.33 o 
  -2   5  20        6.64        6.07      3.80 o 
  -1   5  20       97.48       73.29      4.95 o 
   0   5  20       48.42       44.82      4.18 o 
   1   5  20        2.19       -3.28      3.28 o 
   2   5  20      148.46      147.43      5.87 o 
   3   5  20        7.62        3.39      5.07 o 
   4   5  20       33.38       26.39      5.79 o 
   5   5  20       16.87       19.48      5.88 o 
  -7   6  20       23.42       29.17      7.30 o 
  -6   6  20      309.87      334.97     11.24 o 
  -5   6  20      213.01      195.82      9.32 o 
  -4   6  20      183.99      204.81      6.35 o 
  -3   6  20       68.29       64.13      4.52 o 
  -2   6  20       34.83       28.55      6.18 o 
  -1   6  20      105.70       96.76      6.73 o 
   0   6  20      378.53      350.71     10.81 o 
   1   6  20       56.70       57.02      4.58 o 
   2   6  20       20.56       13.36      4.01 o 
   3   6  20      214.49      245.11      9.63 o 
   4   6  20       52.87       47.36      6.45 o 
   5   6  20       26.48       35.88      8.71 o 
  -7   7  20       12.47       14.20      5.46 o 
  -6   7  20        4.99        6.63      5.00 o 
  -5   7  20      108.81      110.36      7.96 o 
  -4   7  20       87.87       77.36      3.70 o 
  -3   7  20       16.42       20.48      3.82 o 
  -2   7  20      217.76      186.34      6.81 o 
  -1   7  20      230.29      227.42      9.10 o 
   0   7  20       68.28       81.81      5.76 o 
   1   7  20      148.68      154.04      6.23 o 
   2   7  20       45.66       47.22      6.50 o 
   3   7  20       18.30       18.27      7.22 o 
   4   7  20       25.37       39.03      6.18 o 
   5   7  20       78.59       78.07      9.67 o 
  -7   8  20       20.09       11.98      5.82 o 
  -6   8  20       74.34       68.96      8.02 o 
  -5   8  20      106.53      123.02      8.16 o 
  -4   8  20       96.57      109.49      4.16 o 
  -3   8  20        1.16        2.02      3.53 o 
  -2   8  20      544.06      548.40     11.56 o 
  -1   8  20      443.36      383.85     11.85 o 
   0   8  20       14.27       22.65      4.67 o 
   1   8  20      183.84      162.42      6.45 o 
   2   8  20      321.09      366.72     11.30 o 
   3   8  20        0.01       -1.94      5.04 o 
   4   8  20      314.86      341.67     11.53 o 
   5   8  20      143.35      143.89     12.04 o 
  -7   9  20       69.54       54.38      6.82 o 
  -6   9  20      170.84      181.68     13.58 o 
  -5   9  20        3.69       -4.13      5.21 o 
  -4   9  20      273.25      276.76      7.54 o 
  -3   9  20        0.99        2.79      3.62 o 
  -2   9  20       86.20       89.80      6.51 o 
  -1   9  20      546.67      586.01     20.42 o 
   0   9  20       63.65       68.08      6.18 o 
   1   9  20       20.31       26.24      4.41 o 
   2   9  20      128.04      117.97      6.82 o 
   3   9  20        4.59        9.98      6.03 o 
   4   9  20      110.08       97.81      8.19 o 
   5   9  20       51.93       67.53     11.11 o 
  -6  10  20       14.24        6.28      5.82 o 
  -5  10  20        1.18       -0.26      5.46 o 
  -4  10  20        9.77       14.55      3.31 o 
  -3  10  20      411.06      460.21     11.53 o 
  -2  10  20        8.61        4.21      4.63 o 
  -1  10  20      359.06      370.43     15.57 o 
   0  10  20      153.49      143.69      8.29 o 
   1  10  20       13.73       24.85      4.45 o 
   2  10  20       60.98       51.19      5.84 o 
   3  10  20       17.58       18.51      6.24 o 
   4  10  20       32.62       45.56      7.11 o 
  -6  11  20        2.81        8.74      5.97 o 
  -5  11  20       51.62       56.12      7.35 o 
  -4  11  20       93.42      101.65      5.01 o 
  -3  11  20       31.37       27.50      5.77 o 
  -2  11  20      134.41      122.17      7.41 o 
  -1  11  20      355.48      387.47     12.22 o 
   0  11  20       48.89       56.67      6.62 o 
   1  11  20       22.71       27.58      5.20 o 
   2  11  20        1.35       -5.01      5.01 o 
   3  11  20       14.18        5.79      6.18 o 
   4  11  20        4.79       -1.43      5.93 o 
  -6  12  20       13.04       16.38      6.49 o 
  -5  12  20        3.33        5.57      5.97 o 
  -4  12  20        2.89        5.04      3.43 o 
  -3  12  20        6.27       12.42      5.41 o 
  -2  12  20       66.08       73.56      7.16 o 
  -1  12  20        0.03       -1.73      4.97 o 
   0  12  20       40.35       43.28      6.45 o 
   1  12  20       68.99       75.82      6.41 o 
   2  12  20       32.66       23.11      6.63 o 
   3  12  20      123.74      155.08      9.59 o 
   4  12  20        0.39        6.44      9.22 o 
  -5  13  20       67.13       72.92      8.19 o 
  -4  13  20       33.61       26.32      4.62 o 
  -3  13  20      161.82      161.56     10.61 o 
  -2  13  20      105.69      131.71      8.00 o 
  -1  13  20       50.84       65.80      6.96 o 
   0  13  20       81.56       96.44      7.85 o 
   1  13  20       20.33       16.78      5.26 o 
   2  13  20        7.12        8.42      6.32 o 
   3  13  20       24.46       17.65      6.82 o 
  -5  14  20       25.43       42.04      7.55 o 
  -4  14  20       21.06       11.55      4.45 o 
  -3  14  20       66.88       75.74      7.12 o 
  -2  14  20        3.33       -1.92      5.09 o 
  -1  14  20       10.92        2.42      5.73 o 
   0  14  20       84.13      101.81      8.19 o 
   1  14  20        8.10        7.90      6.18 o 
   2  14  20        0.98        1.07      7.93 o 
   3  14  20       38.04       48.82      7.85 o 
  -4  15  20        9.77       10.07      5.63 o 
  -3  15  20      102.75      121.40      8.28 o 
  -2  15  20        4.02        0.45      5.45 o 
  -1  15  20        6.72        2.50      5.70 o 
   0  15  20       38.81       46.50      7.13 o 
   1  15  20        3.85        3.84      8.32 o 
   2  15  20      109.42       98.84     11.29 o 
  -4  16  20        1.70        9.11     10.37 o 
  -3  16  20      183.45      172.47     15.99 o 
  -2  16  20        1.39       -4.53      5.49 o 
  -1  16  20       36.26       32.92      6.81 o 
   0  16  20      141.32      153.37      9.49 o 
   1  16  20        0.02       -8.09      8.09 o 
   2  16  20       77.74       85.24     14.84 o 
  -3  17  20       50.87       43.16     31.52 o 
  -2  17  20       58.60       59.79     10.21 o 
  -1  17  20       35.98       37.54      7.88 o 
   0  17  20      852.47      983.03     22.46 o 
   1  17  20       20.70       10.63      8.95 o 
  -1  18  20        3.19       -7.84      7.84 o 
  -7   0  21      325.08      344.58     15.09 o 
  -5   0  21      726.80      735.95     25.08 o 
  -3   0  21      810.06      774.25     17.86 o 
  -1   0  21       38.12       48.50      8.16 o 
   1   0  21      859.36      837.82     18.56 o 
   3   0  21      831.09      803.32     25.10 o 
   5   0  21       21.93       20.88     18.08 o 
  -7   1  21      133.97      130.99      7.29 o 
  -6   1  21      205.14      193.73      8.10 o 
  -5   1  21      229.80      198.37      8.06 o 
  -4   1  21       14.46        0.93      5.06 o 
  -3   1  21       48.36       28.88      3.88 o 
  -2   1  21      129.02      109.78      5.77 o 
  -1   1  21      164.26      172.71      7.51 o 
   0   1  21       86.31       89.04      5.49 o 
   1   1  21      417.69      442.90      9.21 o 
   2   1  21        8.24        2.04      3.76 o 
   3   1  21       15.33       -1.18      5.21 o 
   4   1  21      306.55      284.00     10.51 o 
   5   1  21      107.74       88.95     10.11 o 
  -7   2  21        0.08       -4.62      4.62 o 
  -6   2  21       23.21       21.50      5.64 o 
  -5   2  21      345.80      356.04     14.83 o 
  -4   2  21       82.32       84.95      5.88 o 
  -3   2  21        7.77       -0.37      3.46 o 
  -2   2  21       39.43       26.47      3.99 o 
  -1   2  21        5.47       14.33      4.65 o 
   0   2  21        1.75       -1.89      4.11 o 
   1   2  21       24.28       16.11      4.06 o 
   2   2  21      282.75      294.36     10.53 o 
   3   2  21       77.84       84.49      7.17 o 
   4   2  21      154.46      145.67      8.32 o 
   5   2  21       41.11       43.72      9.11 o 
  -7   3  21      164.38      164.57      8.97 o 
  -6   3  21        3.74        1.54      4.49 o 
  -5   3  21       71.71       87.86      6.78 o 
  -4   3  21        0.30       -1.97      3.96 o 
  -3   3  21      467.93      459.22      9.91 o 
  -2   3  21        0.31       -0.50      3.45 o 
  -1   3  21       43.25       47.52      5.25 o 
   0   3  21      281.57      273.41      8.18 o 
   1   3  21       65.75       56.81      4.67 o 
   2   3  21      391.15      371.19      8.85 o 
   3   3  21       31.09       27.09      6.90 o 
   4   3  21       23.27       20.73      5.86 o 
   5   3  21       67.09       59.76      9.28 o 
  -7   4  21        2.26       11.06      5.33 o 
  -6   4  21       31.65       31.33      5.26 o 
  -5   4  21       19.65       19.47      5.12 o 
  -4   4  21       61.32       52.06      5.34 o 
  -3   4  21       17.51       16.23      3.76 o 
  -2   4  21       56.95       55.86      4.81 o 
  -1   4  21        1.51       -0.02      4.59 o 
   0   4  21      149.92      155.06      6.48 o 
   1   4  21       17.22       15.19      3.90 o 
   2   4  21      174.65      179.44      7.98 o 
   3   4  21       85.87       82.10      8.80 o 
   4   4  21       13.85       13.15      5.70 o 
   5   4  21      179.13      175.81     13.62 o 
  -7   5  21      257.95      273.96     10.41 o 
  -6   5  21       51.10       46.22      6.19 o 
  -5   5  21      146.06      155.56      8.86 o 
  -4   5  21       14.11       20.11      5.12 o 
  -3   5  21        9.89        6.99      3.52 o 
  -2   5  21       33.96       24.73      4.17 o 
  -1   5  21       18.76       14.64      4.94 o 
   0   5  21        1.09        1.99      3.98 o 
   1   5  21       15.05       15.24      3.95 o 
   2   5  21       34.83       38.33      5.16 o 
   3   5  21       71.92       76.64      6.89 o 
   4   5  21       28.39       19.24      5.89 o 
   5   5  21      316.90      337.59     15.31 o 
  -7   6  21       81.08       96.58      7.42 o 
  -6   6  21        0.02       -5.51      5.51 o 
  -5   6  21       71.26       75.45      7.23 o 
  -4   6  21        5.57       12.16      4.05 o 
  -3   6  21        6.99        9.29      3.66 o 
  -2   6  21       53.61       53.89      4.90 o 
  -1   6  21      572.62      545.71     14.03 o 
   0   6  21       26.21       30.26      5.38 o 
   1   6  21      110.43      102.81      5.42 o 
   2   6  21        2.06        4.19      4.29 o 
   3   6  21        8.46        8.96      5.52 o 
   4   6  21        1.96       -5.17      5.17 o 
   5   6  21        0.38       -1.95      7.65 o 
  -7   7  21       20.87       14.03      7.31 o 
  -6   7  21        1.31       -2.53      5.01 o 
  -5   7  21       25.16       12.39      5.79 o 
  -4   7  21       18.68       19.16      4.70 o 
  -3   7  21        2.39       -0.19      3.53 o 
  -2   7  21      228.35      206.20      9.80 o 
  -1   7  21      103.22       95.97      7.11 o 
   0   7  21        0.00        3.90      5.04 o 
   1   7  21      158.26      188.78      6.54 o 
   2   7  21        1.02       -2.74      4.31 o 
   3   7  21       13.58       17.90      5.88 o 
   4   7  21      183.42      184.22      9.27 o 
   5   7  21       50.46       63.02     10.05 o 
  -7   8  21       32.30       31.36      8.84 o 
  -6   8  21       15.65        6.99      5.50 o 
  -5   8  21        8.72        2.51      5.54 o 
  -4   8  21      153.53      143.53      5.29 o 
  -3   8  21       17.83       19.01      4.03 o 
  -2   8  21       11.27       11.84      4.95 o 
  -1   8  21      289.10      305.04     10.72 o 
   0   8  21       24.92       29.80      5.95 o 
   1   8  21        0.99       -1.68      4.15 o 
   2   8  21        5.77        9.52      5.39 o 
   3   8  21       27.05       24.16      6.10 o 
   4   8  21       58.52       58.09      7.02 o 
  -6   9  21        0.00       -5.01      5.43 o 
  -5   9  21      166.74      191.66     10.04 o 
  -4   9  21       47.86       52.14      5.35 o 
  -3   9  21      169.20      191.77      6.95 o 
  -2   9  21       42.60       33.95      5.54 o 
  -1   9  21        0.00        7.82      5.25 o 
   0   9  21       10.31       10.48      5.58 o 
   1   9  21      125.66      137.75      8.91 o 
   2   9  21      436.00      472.56     12.31 o 
   3   9  21       96.96       96.90      8.45 o 
   4   9  21      161.40      188.60     10.21 o 
  -6  10  21       11.46        8.34      6.06 o 
  -5  10  21       40.27       52.76      7.32 o 
  -4  10  21       30.69       33.10      4.92 o 
  -3  10  21        2.20        4.13      4.42 o 
  -2  10  21        0.10        2.28      4.82 o 
  -1  10  21       81.59       96.02     10.26 o 
   0  10  21      305.09      323.30     11.80 o 
   1  10  21        0.16       -1.67      4.47 o 
   2  10  21       33.53       33.29      6.40 o 
   3  10  21       32.43       33.05      7.03 o 
   4  10  21        9.75        4.85     11.57 o 
  -6  11  21        0.43       -3.19      5.74 o 
  -5  11  21       41.81       42.79      7.23 o 
  -4  11  21       82.79       89.85      4.83 o 
  -3  11  21      657.25      721.04     21.54 o 
  -2  11  21        3.60        2.64      5.04 o 
  -1  11  21        1.28       -1.93      5.09 o 
   0  11  21        0.39        4.82      5.63 o 
   1  11  21      180.21      193.42      8.38 o 
   2  11  21        4.78        2.64      6.11 o 
   3  11  21       67.78       62.16      7.91 o 
   4  11  21       13.12        2.80      9.63 o 
  -5  12  21       50.55       45.72      7.58 o 
  -4  12  21       79.52       78.82      5.64 o 
  -3  12  21       67.70       83.03      6.63 o 
  -2  12  21        0.05       -4.85      4.85 o 
  -1  12  21       56.05       59.56      6.75 o 
   0  12  21        2.60       -3.45      6.31 o 
   1  12  21       80.47       85.95      6.78 o 
   2  12  21        2.46       -7.61      7.61 o 
   3  12  21       50.83       45.53      7.65 o 
  -5  13  21        0.18        3.36      7.94 o 
  -4  13  21      278.49      282.38      9.33 o 
  -3  13  21       16.55       18.78      5.84 o 
  -2  13  21      276.15      354.79     12.02 o 
  -1  13  21      277.92      320.56     11.64 o 
   0  13  21        0.28        2.89      5.62 o 
   1  13  21        5.01       -7.56      7.56 o 
   2  13  21       27.20       19.88      8.93 o 
   3  13  21       25.18       36.46     11.47 o 
  -4  14  21        5.09        5.76      5.39 o 
  -3  14  21        1.63        5.59      6.84 o 
  -2  14  21       31.88       30.24      6.33 o 
  -1  14  21      242.22      264.20     10.90 o 
   0  14  21        2.46        6.89      5.90 o 
   1  14  21      297.76      335.62     16.99 o 
   2  14  21        0.17       -0.05      8.23 o 
  -4  15  21        1.57        8.69     10.09 o 
  -3  15  21        6.84       -7.93     10.53 o 
  -2  15  21       32.13       14.81      8.25 o 
  -1  15  21      184.92      216.51     10.50 o 
   0  15  21       33.05       41.09      7.29 o 
   1  15  21      187.62      216.19     14.36 o 
   2  15  21        0.00        3.51     10.22 o 
  -3  16  21        5.08       -0.07      9.86 o 
  -2  16  21        3.64        1.02      8.20 o 
  -1  16  21      132.08      149.23     14.00 o 
   0  16  21        1.63       -5.11      6.66 o 
   1  16  21        6.33       -1.77     13.96 o 
  -6   0  22      225.11      206.64     13.21 o 
  -4   0  22        4.05       16.40      8.22 o 
  -2   0  22      288.76      277.38     11.13 o 
   0   0  22        2.57       -2.21      7.61 o 
   2   0  22       27.73       39.85      8.68 o 
   4   0  22      139.58      145.57     12.16 o 
  -7   1  22       13.83        6.61      5.13 o 
  -6   1  22      188.50      197.30      9.47 o 
  -5   1  22       79.98       75.48      6.16 o 
  -4   1  22       40.35       48.79      9.31 o 
  -3   1  22        0.18       -1.46      3.32 o 
  -2   1  22      275.25      303.41      8.83 o 
  -1   1  22        1.13        3.63      4.27 o 
   0   1  22        9.35        6.39      4.93 o 
   1   1  22      548.88      544.64     11.11 o 
   2   1  22       59.94       58.48      5.52 o 
   3   1  22      387.93      403.44     12.58 o 
   4   1  22        7.21       10.20      5.77 o 
   5   1  22       41.65       36.02      9.40 o 
  -7   2  22       87.83       76.56      7.80 o 
  -6   2  22      741.96      779.91     27.67 o 
  -5   2  22      301.19      316.71     11.07 o 
  -4   2  22      167.37      186.54      7.83 o 
  -3   2  22       70.91       75.28      4.96 o 
  -2   2  22       47.35       42.49      4.41 o 
  -1   2  22        0.38        0.75      4.26 o 
   0   2  22      269.06      253.02      9.20 o 
   1   2  22      302.31      286.16      7.80 o 
   2   2  22        9.40        3.29      4.50 o 
   3   2  22       16.97       13.11      5.75 o 
   4   2  22       66.71       67.57      7.13 o 
   5   2  22      175.51      174.02     15.86 o 
  -7   3  22        9.33        5.69      5.46 o 
  -6   3  22        2.89       -0.29      5.03 o 
  -5   3  22       41.44       43.76      6.02 o 
  -4   3  22       58.49       57.46      5.64 o 
  -3   3  22       55.66       48.43      4.52 o 
  -2   3  22        0.01       -2.08      4.18 o 
  -1   3  22        9.87       18.25      4.80 o 
   0   3  22       17.56       19.61      5.71 o 
   1   3  22       40.02       45.19      4.60 o 
   2   3  22      494.37      492.58     11.80 o 
   3   3  22       23.50       14.24      5.95 o 
   4   3  22       18.22        9.62      6.07 o 
   5   3  22      757.95      783.80     23.31 o 
  -7   4  22        1.10        5.89      5.54 o 
  -6   4  22        1.62        0.56      5.19 o 
  -5   4  22        2.52       13.08      5.74 o 
  -4   4  22        0.68        8.02      5.07 o 
  -3   4  22       30.31       44.33      4.40 o 
  -2   4  22      106.79      103.48      6.79 o 
  -1   4  22       58.22       63.13      5.79 o 
   0   4  22       20.99       24.31      6.72 o 
   1   4  22       10.82       15.56      4.16 o 
   2   4  22        0.02       -4.23      4.23 o 
   3   4  22       55.94       62.78      6.81 o 
   4   4  22      624.40      620.29     15.75 o 
  -7   5  22      115.12      138.74      8.51 o 
  -6   5  22      250.67      253.76     10.24 o 
  -5   5  22        4.35        1.41      5.37 o 
  -4   5  22        0.10       -0.17      3.77 o 
  -3   5  22       57.70       67.78      5.61 o 
  -2   5  22       52.47       62.89      6.14 o 
  -1   5  22       69.85       79.26      7.56 o 
   0   5  22        4.74        4.83      4.83 o 
   1   5  22      247.19      254.37     10.47 o 
   2   5  22       76.40       85.34      6.30 o 
   3   5  22        6.53       -0.22      5.54 o 
   4   5  22        6.42        1.49      5.82 o 
  -6   6  22       13.75       13.86      5.70 o 
  -5   6  22      276.58      327.92     12.67 o 
  -4   6  22      122.28      127.43      6.39 o 
  -3   6  22        0.09        3.27      3.75 o 
  -2   6  22       39.50       29.10      7.31 o 
  -1   6  22        6.50        8.65      5.15 o 
   0   6  22      244.47      227.41      9.13 o 
   1   6  22      668.04      716.33     13.90 o 
   2   6  22       44.75       43.55      5.54 o 
   3   6  22      464.14      498.42     13.99 o 
   4   6  22        9.77        8.98      6.12 o 
  -6   7  22        1.87       -0.28      5.34 o 
  -5   7  22      195.47      183.61     10.03 o 
  -4   7  22        7.91       13.10      5.82 o 
  -3   7  22       49.47       54.00      4.80 o 
  -2   7  22        0.70       -2.46      4.62 o 
  -1   7  22       95.76       97.92      7.42 o 
   0   7  22      300.04      294.44     11.11 o 
   1   7  22       39.85       33.59      5.12 o 
   2   7  22       61.05       74.81      6.21 o 
   3   7  22       40.63       25.95      6.36 o 
   4   7  22       17.82       10.06      8.28 o 
  -6   8  22        1.62       -5.42      5.68 o 
  -5   8  22       25.78       34.91      6.80 o 
  -4   8  22      105.99      116.21      7.50 o 
  -3   8  22        1.74        3.87      4.43 o 
  -2   8  22        0.67        5.86      5.61 o 
  -1   8  22       65.79       59.05      6.60 o 
   0   8  22       46.12       38.10      6.48 o 
   1   8  22       29.72       45.48      8.04 o 
   2   8  22       14.38        9.22      5.63 o 
   3   8  22        0.87       -4.55      5.95 o 
   4   8  22      196.25      205.46     12.96 o 
  -6   9  22       11.06        0.53      5.95 o 
  -5   9  22      109.16      137.95      9.99 o 
  -4   9  22       63.61       66.06      4.98 o 
  -3   9  22      162.57      166.07      7.81 o 
  -2   9  22       18.46       22.94      5.63 o 
  -1   9  22      116.63      100.58      9.72 o 
   0   9  22      101.37      108.65      7.98 o 
   1   9  22        0.60        9.27      4.98 o 
   2   9  22       41.82       43.11      7.28 o 
   3   9  22       36.03       39.34      7.37 o 
   4   9  22       18.21       15.30     10.18 o 
  -5  10  22        3.73        5.14      6.18 o 
  -4  10  22       60.19       44.74      4.07 o 
  -3  10  22      109.93      126.51     10.59 o 
  -2  10  22      138.47      143.38      8.25 o 
  -1  10  22      185.26      183.19      9.14 o 
   0  10  22      438.00      528.90     23.47 o 
   1  10  22        0.01        1.36      5.19 o 
   2  10  22      454.55      540.39     20.86 o 
   3  10  22       11.27       11.58      6.78 o 
  -5  11  22      285.35      326.75     14.16 o 
  -4  11  22       60.97       59.61      5.83 o 
  -3  11  22       59.18       60.53      6.16 o 
  -2  11  22      364.28      390.88     12.36 o 
  -1  11  22       15.55       10.72      5.77 o 
   0  11  22       16.17       29.56      6.71 o 
   1  11  22        1.36       -5.90      5.90 o 
   2  11  22        0.02       -6.48      7.83 o 
   3  11  22       47.77       37.42      7.50 o 
  -5  12  22        7.88        8.26     11.76 o 
  -4  12  22       20.91       16.96      4.11 o 
  -3  12  22      662.85      731.02     35.88 o 
  -2  12  22      144.66      158.50      8.70 o 
  -1  12  22      489.87      527.61     14.98 o 
   0  12  22       84.20       92.80      9.10 o 
   1  12  22      141.01      160.16     17.17 o 
   2  12  22       53.35       84.99     25.26 o 
  -4  13  22        9.69        5.29      9.70 o 
  -3  13  22       68.47      107.15     14.39 o 
  -2  13  22      156.15      167.54      8.98 o 
  -1  13  22        0.00       -4.57      5.53 o 
   0  13  22       47.89       66.30      7.63 o 
   1  13  22       57.20       55.66     10.05 o 
   2  13  22        0.03       -0.22      9.97 o 
  -3  14  22      370.36      370.19     21.56 o 
  -2  14  22       34.68       29.29      9.04 o 
  -1  14  22      233.13      261.62     11.37 o 
   0  14  22       39.41       57.66      7.72 o 
   1  14  22        0.04       -7.66      7.66 o 
  -3  15  22       32.50       23.86     11.41 o 
  -2  15  22       93.21      108.86     11.83 o 
  -1  15  22        0.36       -5.11      8.07 o 
   0  15  22       15.20        1.59      6.33 o 
  -5   0  23        8.38       12.85      7.30 o 
  -3   0  23      153.28      174.42      8.96 o 
  -1   0  23        9.54       -4.28      6.31 o 
   1   0  23     1382.11     1404.13     39.98 o 
   3   0  23      907.19      904.61     28.68 o 
  -6   1  23       34.12       40.31      6.12 o 
  -5   1  23       58.74       48.30      5.94 o 
  -4   1  23       60.65       46.05      6.93 o 
  -3   1  23        3.43       -2.90      3.76 o 
  -2   1  23      187.69      172.20      7.62 o 
  -1   1  23        3.54        2.67      4.55 o 
   0   1  23       18.46       18.36      5.32 o 
   1   1  23        0.54       -4.31      4.31 o 
   2   1  23        3.34       10.89      5.27 o 
   3   1  23       69.66       70.79      7.47 o 
   4   1  23       73.60       68.48      8.64 o 
  -6   2  23      473.12      465.67     12.86 o 
  -5   2  23      241.30      229.73      9.84 o 
  -4   2  23       16.93       24.02      5.91 o 
  -3   2  23       19.84       22.48      4.21 o 
  -2   2  23       22.03       14.98      4.69 o 
  -1   2  23        4.92        6.92      4.82 o 
   0   2  23        0.19        2.95      4.92 o 
   1   2  23      107.39      136.07      9.47 o 
   2   2  23      176.43      179.11      7.86 o 
   3   2  23      214.07      268.35     10.74 o 
   4   2  23       14.85       13.65      8.39 o 
  -6   3  23      372.01      420.36     15.89 o 
  -5   3  23      132.99      164.00      9.72 o 
  -4   3  23      663.14      721.53     20.68 o 
  -3   3  23       30.93       38.39      4.45 o 
  -2   3  23      118.44      116.49      7.26 o 
  -1   3  23       88.04       74.46      6.14 o 
   0   3  23        0.00        0.79      4.79 o 
   1   3  23       24.48       20.08      4.98 o 
   2   3  23      186.82      207.11      8.24 o 
   3   3  23        0.07       -5.14      5.14 o 
   4   3  23      747.54      770.94     24.00 o 
  -6   4  23       60.19       56.59      6.92 o 
  -5   4  23        5.00        1.32      5.72 o 
  -4   4  23       45.27       48.75      6.53 o 
  -3   4  23       17.76       18.41      4.26 o 
  -2   4  23       19.41       20.94      5.29 o 
  -1   4  23        6.25       -2.29      4.53 o 
   0   4  23      193.22      178.82      8.37 o 
   1   4  23       64.13       56.53      6.47 o 
   2   4  23       51.21       50.97      5.81 o 
   3   4  23        4.59       -0.32      5.59 o 
   4   4  23      389.29      388.35     16.74 o 
  -6   5  23        1.80       -4.81      5.41 o 
  -5   5  23      276.47      309.72     15.82 o 
  -4   5  23       48.33       51.62      5.08 o 
  -3   5  23        0.63        4.68      4.06 o 
  -2   5  23       34.99       33.57      5.71 o 
  -1   5  23       21.23       20.61      5.58 o 
   0   5  23       68.10       70.48      7.75 o 
   1   5  23       13.03       20.07      5.11 o 
   2   5  23      398.10      436.78     11.39 o 
   3   5  23        0.12       -5.57      5.59 o 
   4   5  23       35.03       40.88     10.84 o 
  -6   6  23       19.73       23.74      7.13 o 
  -5   6  23        8.93        8.67      6.01 o 
  -4   6  23       18.47       18.52      4.33 o 
  -3   6  23      200.98      206.06      8.41 o 
  -2   6  23       62.09       57.87      6.30 o 
  -1   6  23      215.83      179.10     10.18 o 
   0   6  23      153.56      145.01      8.77 o 
   1   6  23       16.49       20.74      5.02 o 
   2   6  23       21.31       21.37      5.68 o 
   3   6  23       30.16       25.02      6.60 o 
   4   6  23        3.30        5.28      7.83 o 
  -6   7  23       10.97       14.43      6.59 o 
  -5   7  23       22.19       17.91      6.52 o 
  -4   7  23        2.81        2.66      3.70 o 
  -3   7  23      119.22      124.52      7.28 o 
  -2   7  23       10.54        0.55      4.84 o 
  -1   7  23      466.47      549.52     15.03 o 
   0   7  23      539.10      556.65     15.47 o 
   1   7  23       85.23      114.63      7.78 o 
   2   7  23      283.36      305.32     13.92 o 
   3   7  23      318.20      395.07     17.53 o 
  -5   8  23        4.61        0.98      6.09 o 
  -4   8  23       41.52       38.42      5.39 o 
  -3   8  23       58.91       67.77     10.46 o 
  -2   8  23       30.83       24.30      5.93 o 
  -1   8  23      218.98      194.49      9.51 o 
   0   8  23       86.63       70.24      7.25 o 
   1   8  23       92.04      104.22      8.24 o 
   2   8  23      134.38      121.10     11.86 o 
   3   8  23        6.20       -3.64      6.41 o 
  -5   9  23      128.05      148.28     10.04 o 
  -4   9  23        2.08       -2.37      4.48 o 
  -3   9  23       22.36       28.45      5.38 o 
  -2   9  23       92.41      104.12      8.64 o 
  -1   9  23       16.10       28.00      6.25 o 
   0   9  23      703.07      716.04     18.07 o 
   1   9  23       15.88       20.91      6.75 o 
   2   9  23       48.32       54.69     11.73 o 
   3   9  23      107.92      126.19     10.65 o 
  -5  10  23       32.80       33.00      8.45 o 
  -4  10  23        3.24       -2.86      5.74 o 
  -3  10  23      221.44      260.39     10.20 o 
  -2  10  23        8.08       18.38      5.66 o 
  -1  10  23        0.50        1.39      5.63 o 
   0  10  23       10.75        9.09      6.12 o 
   1  10  23       68.59       66.56     10.18 o 
   2  10  23        0.02       -7.90      7.90 o 
  -4  11  23       47.41       46.44      6.18 o 
  -3  11  23       38.71       15.76     10.42 o 
  -2  11  23        0.67        2.21      5.52 o 
  -1  11  23        8.68        6.44      5.91 o 
   0  11  23        0.84       -4.92      7.30 o 
   1  11  23       85.02       98.96     11.96 o 
   2  11  23       43.93       39.09      9.82 o 
  -4  12  23       18.94       29.35     10.88 o 
  -3  12  23        1.69       -2.94      9.13 o 
  -2  12  23        0.03        1.97      7.68 o 
  -1  12  23       40.22       39.65      8.34 o 
   0  12  23       38.17       40.89      7.38 o 
   1  12  23       22.35       23.18      9.43 o 
   2  12  23       70.69       65.75     11.15 o 
  -3  13  23        5.03       -9.45      9.45 o 
  -2  13  23      102.12      135.57     11.98 o 
  -1  13  23       63.86       70.75     10.79 o 
   0  13  23       31.29       39.14      7.41 o 
   1  13  23       18.11       25.40      9.55 o 
  -2  14  23       17.07       12.00      8.84 o 
  -1  14  23       73.23       71.99     11.00 o 
   0  14  23        4.05       -1.01      8.91 o 
  -6   0  24      296.69      364.37     17.97 o 
  -4   0  24      267.26      244.49     20.88 o 
  -2   0  24        1.32        0.84      6.44 o 
   0   0  24        2.13        0.86      7.32 o 
   2   0  24      411.20      483.60     19.90 o 
  -6   1  24       56.85       53.00      6.46 o 
  -5   1  24      205.15      216.55      9.18 o 
  -4   1  24        0.83        5.13      6.02 o 
  -3   1  24      150.98      163.92      8.91 o 
  -2   1  24        2.72        2.45      4.66 o 
  -1   1  24       20.12       20.84      5.33 o 
   0   1  24        0.44       -5.02      5.02 o 
   1   1  24       27.04       48.20      6.48 o 
   2   1  24       60.65       57.86      7.07 o 
   3   1  24      514.20      550.36     15.37 o 
  -6   2  24       16.53       36.97      7.00 o 
  -5   2  24      225.33      252.16     11.68 o 
  -4   2  24      147.51      192.86     10.57 o 
  -3   2  24       60.83       72.77     11.90 o 
  -2   2  24      308.60      362.02     10.80 o 
  -1   2  24       72.73       78.05      6.54 o 
   0   2  24      310.87      352.97     11.42 o 
   1   2  24      148.41      156.00      8.61 o 
   2   2  24        1.74        2.96      6.32 o 
   3   2  24      458.39      544.23     15.36 o 
  -6   3  24       52.30       44.03      6.91 o 
  -5   3  24       88.99       87.58      8.46 o 
  -4   3  24      140.27      180.92      9.17 o 
  -3   3  24      117.07      123.25      7.29 o 
  -2   3  24       93.95      105.82      7.95 o 
  -1   3  24      227.15      264.23     11.27 o 
   0   3  24        0.01       -4.84      4.84 o 
   1   3  24        0.00       -4.07      5.85 o 
   2   3  24       14.96       14.12      7.54 o 
   3   3  24      121.89      132.22      8.89 o 
  -6   4  24       65.32       76.82      7.72 o 
  -5   4  24      209.20      239.94     11.51 o 
  -4   4  24        4.18        5.68      6.26 o 
  -3   4  24        7.29        0.01      4.53 o 
  -2   4  24      294.83      302.58     10.78 o 
  -1   4  24        0.26       -3.82      5.03 o 
   0   4  24      119.50      139.93      8.97 o 
   1   4  24      203.17      208.81     10.02 o 
   2   4  24       29.22       23.12      8.00 o 
   3   4  24      100.12      113.31      8.64 o 
  -5   5  24      239.29      241.53     11.72 o 
  -4   5  24      261.05      320.07     13.21 o 
  -3   5  24       74.01       70.92      7.33 o 
  -2   5  24       44.88       57.38      6.53 o 
  -1   5  24      113.35      124.29      8.23 o 
   0   5  24       14.62       12.22      5.53 o 
   1   5  24       16.09       20.06      6.01 o 
   2   5  24        1.64        3.87      7.32 o 
   3   5  24       82.81       70.42      8.59 o 
  -5   6  24      130.55      155.35     10.13 o 
  -4   6  24       36.82       51.47     12.15 o 
  -3   6  24      519.84      544.11     13.80 o 
  -2   6  24       82.90      105.40      9.70 o 
  -1   6  24      922.78     1005.16     21.31 o 
   0   6  24      296.59      310.26     11.99 o 
   1   6  24       81.88      114.10      8.15 o 
   2   6  24        5.81       -6.95      6.95 o 
   3   6  24      172.15      180.64      9.82 o 
  -5   7  24       95.62       90.99      8.83 o 
  -4   7  24       76.95       92.17     17.08 o 
  -3   7  24       27.87       17.05      5.23 o 
  -2   7  24       44.55       32.78      5.97 o 
  -1   7  24       45.44       59.90      8.00 o 
   0   7  24      122.46      148.74      9.17 o 
   1   7  24      232.22      259.13     11.98 o 
   2   7  24       16.39        6.76      7.71 o 
   3   7  24      126.43      165.69     18.13 o 
  -5   8  24       36.10       50.63      7.93 o 
  -4   8  24      237.32      254.44     17.89 o 
  -3   8  24        0.54       -4.65      4.65 o 
  -2   8  24        8.52        5.78      5.45 o 
  -1   8  24      169.14      135.40      8.74 o 
   0   8  24       41.88       33.59      6.84 o 
   1   8  24       12.04        8.70      9.27 o 
   2   8  24       50.95       53.30     11.22 o 
  -4   9  24      166.70      184.10      8.85 o 
  -3   9  24       87.28       94.53     10.52 o 
  -2   9  24      216.60      199.31      9.46 o 
  -1   9  24       13.53       17.92      6.41 o 
   0   9  24      377.03      406.40     13.98 o 
   1   9  24       55.56       81.81     10.81 o 
   2   9  24      431.29      461.15     20.28 o 
  -4  10  24       85.69       89.31     13.44 o 
  -3  10  24       30.24       32.80     11.00 o 
  -2  10  24      184.42      205.59     13.47 o 
  -1  10  24      403.99      371.01     12.94 o 
   0  10  24      141.83      148.47      9.64 o 
   1  10  24      231.15      285.93     17.28 o 
  -3  11  24       34.66       29.61     11.04 o 
  -2  11  24        0.66       -0.67      8.13 o 
  -1  11  24      547.92      605.28     18.80 o 
   0  11  24       37.13       20.67      7.03 o 
   1  11  24       45.62       56.22     10.67 o 
  -3  12  24       24.78       23.20     10.88 o 
  -2  12  24       93.84       80.84     11.16 o 
  -1  12  24       70.62       42.00      9.91 o 
   0  12  24        7.15       -4.02      8.70 o 
  -5   0  25       17.44       12.36      9.83 o 
  -3   0  25      336.46      401.81     15.68 o 
  -1   0  25        5.80       -2.38      7.91 o 
   1   0  25      260.29      289.52     15.55 o 
   3   0  25       12.93       27.70     12.48 o 
  -5   1  25       23.73       26.54      6.59 o 
  -4   1  25        5.05       -4.59      9.22 o 
  -3   1  25        8.85        5.95      4.93 o 
  -2   1  25       41.67       40.78      8.96 o 
  -1   1  25        0.85       -1.15      4.95 o 
   0   1  25      205.54      228.98     10.45 o 
   1   1  25        4.07        3.43      5.70 o 
   2   1  25      105.06      126.00     11.00 o 
   3   1  25       49.47       58.14      9.54 o 
  -5   2  25       85.24       96.70      9.82 o 
  -4   2  25       62.32       60.17     11.84 o 
  -3   2  25       68.37       75.19      6.44 o 
  -2   2  25      100.55      126.46      7.34 o 
  -1   2  25       82.19      100.76      7.58 o 
   0   2  25      107.75      112.88      7.82 o 
   1   2  25      189.73      249.21     15.23 o 
   2   2  25        7.15       -4.26      7.42 o 
   3   2  25       12.13        1.51     12.43 o 
  -5   3  25       87.51       84.28      8.70 o 
  -4   3  25      185.43      215.33     23.12 o 
  -3   3  25      285.04      270.43     10.00 o 
  -2   3  25        7.09        4.12      7.33 o 
  -1   3  25      111.22      108.87      7.54 o 
   0   3  25      498.34      572.14     14.97 o 
   1   3  25       73.51       77.19     10.93 o 
   2   3  25      247.69      256.22     13.71 o 
  -5   4  25       50.45       33.90      7.43 o 
  -4   4  25      208.92      181.89     18.42 o 
  -3   4  25      249.96      279.76     10.68 o 
  -2   4  25      324.30      377.83     12.56 o 
  -1   4  25       67.87       82.18      6.97 o 
   0   4  25        9.17        8.59      5.81 o 
   1   4  25      252.78      287.44     13.72 o 
   2   4  25      592.16      673.10     23.76 o 
  -5   5  25       12.20       14.82     10.08 o 
  -4   5  25        6.13       -8.86      8.86 o 
  -3   5  25       28.24       38.15      7.58 o 
  -2   5  25       17.45       21.03      5.99 o 
  -1   5  25        7.45        0.08      5.58 o 
   0   5  25      183.13      190.19     10.26 o 
   1   5  25       36.89       48.36      8.88 o 
   2   5  25       13.93        7.59     10.15 o 
  -4   6  25      305.38      326.46     19.95 o 
  -3   6  25      123.04      144.93     12.23 o 
  -2   6  25      225.21      255.22     10.39 o 
  -1   6  25       29.97       54.90      7.08 o 
   0   6  25       31.95       31.31      7.98 o 
   1   6  25       13.23       25.38      8.06 o 
   2   6  25       27.63       24.12      8.74 o 
  -4   7  25        3.17       -6.32     22.11 o 
  -3   7  25       86.67       82.78     16.40 o 
  -2   7  25      338.94      353.86     12.32 o 
  -1   7  25       11.63        6.36      6.21 o 
   0   7  25        0.26        3.98      6.18 o 
   1   7  25      174.36      187.00     13.71 o 
   2   7  25       25.60       31.05     10.02 o 
  -4   8  25       23.44       16.71     10.65 o 
  -3   8  25       15.69        8.47      8.46 o 
  -2   8  25      183.76      178.90     25.12 o 
  -1   8  25      582.68      637.53     19.23 o 
   0   8  25      107.27      124.08     10.49 o 
   1   8  25       46.73       46.21      9.95 o 
  -3   9  25      181.77      226.64     23.18 o 
  -2   9  25      227.80      236.80     14.81 o 
  -1   9  25      274.58      259.31     15.73 o 
   0   9  25      135.88      164.64     10.13 o 
   1   9  25       66.29       69.17     14.27 o 
  -3  10  25      198.62      209.51     19.20 o 
  -2  10  25      331.36      352.29     38.42 o 
  -1  10  25       26.63       17.61      9.31 o 
   0  10  25        7.14        1.41      8.90 o 
  -4   0  26      509.61      571.62     37.62 o 
  -2   0  26       25.25       26.29      8.11 o 
   0   0  26       21.06       18.40      8.74 o 
   2   0  26        0.03       -8.71     27.49 o 
  -4   1  26      197.12      203.12     16.67 o 
  -3   1  26        4.45        9.28      8.26 o 
  -2   1  26       85.98       76.68      6.67 o 
  -1   1  26      118.30      142.22      8.37 o 
   0   1  26        7.02       13.82      6.07 o 
   1   1  26       53.43       57.67     11.29 o 
   2   1  26      172.23      200.33     13.05 o 
  -4   2  26        2.59      -12.21     12.21 o 
  -3   2  26       23.86       14.74      8.54 o 
  -2   2  26        1.70       -1.79      5.54 o 
  -1   2  26      277.03      305.31     12.41 o 
   0   2  26      247.59      243.73     10.48 o 
   1   2  26       15.77       21.73      8.51 o 
   2   2  26      313.76      360.37     16.13 o 
  -4   3  26       47.31       35.04     15.28 o 
  -3   3  26        6.39        2.46      7.97 o 
  -2   3  26      102.87      122.20     11.88 o 
  -1   3  26       35.75       34.96      6.28 o 
   0   3  26      171.30      170.79     12.43 o 
   1   3  26      697.36      789.90     22.83 o 
  -4   4  26        1.27       -9.18      9.18 o 
  -3   4  26      393.87      369.87     17.76 o 
  -2   4  26      309.96      355.52     19.96 o 
  -1   4  26      216.10      227.11     10.65 o 
   0   4  26       38.52       50.89      7.08 o 
   1   4  26       53.61       38.68      8.66 o 
  -4   5  26       47.70       42.95     11.91 o 
  -3   5  26        2.33        8.86      8.33 o 
  -2   5  26      144.87      163.80     13.35 o 
  -1   5  26      709.41      739.86     20.96 o 
   0   5  26        0.00       -6.18      6.18 o 
   1   5  26      116.12      159.54     13.68 o 
  -3   6  26      834.99      966.19     28.33 o 
  -2   6  26      477.28      536.63     21.40 o 
  -1   6  26       89.58      109.29     11.82 o 
   0   6  26     1422.18     1574.21     33.99 o 
   1   6  26        3.44       -4.38      8.43 o 
  -3   7  26      534.09      660.80     28.04 o 
  -2   7  26      424.09      478.52     24.19 o 
  -1   7  26      646.37      778.58     38.57 o 
   0   7  26        7.00       -4.24     12.06 o 
  -2   8  26      157.83      222.98     25.88 o 
  -1   8  26       48.65       38.58     10.00 o 
  -3   0  27       43.86       77.49     18.92 o 
  -1   0  27      408.18      481.69     25.22 o 
  -3   1  27       67.87       61.86     10.46 o 
  -2   1  27      349.26      410.37     16.18 o 
  -1   1  27       33.80       28.39      9.95 o 
   0   1  27      251.33      283.44     14.50 o 
  -3   2  27       60.63       69.80     10.69 o 
  -2   2  27      150.56      155.75     13.07 o 
  -1   2  27        1.85       -5.50      7.29 o 
   0   2  27        9.30        6.68      8.05 o 
  -2   3  27       78.54       91.04     11.48 o 
  -1   3  27        2.98        1.92      7.71 o 
   0   3  27       58.70       72.18     12.36 o 
  -2   4  27      145.34      145.42     13.01 o 
  -1   4  27      286.64      293.83     16.69 o 
                                                 
